# Supplementary material for: Varying intensities of chronic stress induce inconsistent responses in weight and plasma metabolites in house sparrows (Passer domesticus)
Source: PeerJ. 2023 Jul 10;11:e15661. doi: 10.7717/peerj.15661 (PMC10340100; doi:10.7717/peerj.15661)
Supplement: Supplemental Information 1 — R code, raw data, and the significance markings (based on the statistical analyses in the code). [file peerj-11-15661-s001.zip]

Archive with 6 entries (6 files):
- supplemental_code.R
- __MACOSX/._supplemental_code.R
- supplemental_data.csv
- __MACOSX/._supplemental_data.csv
- supplemental_sig markings.csv
- __MACOSX/._supplemental_sig markings.csv
