# Supplementary material for: Varying intensities of chronic stress induce inconsistent responses in weight and plasma metabolites in house sparrows (Passer domesticus)
Source: PeerJ. 2023 Jul 10;11:e15661. doi: 10.7717/peerj.15661 (PMC10340100; doi:10.7717/peerj.15661)
Supplement: Supplemental Information 1 — R code, raw data, and the significance markings (based on the statistical analyses in the code). [file peerj-11-15661-s001.zip › supplemental_code.R]

#Title: Varying intensities of chronic stress induce inconsistent responses in weight and plasma metabolites
#Authors: Ursula K. Beattie, Nina Fefferman, L. Michael Romero
#Corresponding author: Ursula K. Beattie, ursula.beattie@tufts.edu


#Notes:
#1. In the data file and code, treatment groups are names "control", "decreasing", "medium", and "increasing
#   instead of "captivity-only", "low stress", "medium stress", and "high stress" as in the manuscript
#2. There are 10 metrics: weight, fasted glucose, fed glucose, post-prandial fold-change glucose, 
#   fasted ketones, fed ketones, post-prandial fold-change ketones, fasted uric acid, fed uric acid,
#   post-prandial fold-change uric acid.
#3. For each metric, the code will make the graph for the chronic stress portion of the experiment (see fig. 1),
#   then compute the stats for the chronic stress portion. The stats subsections within each metric follow
#   the stats pipeline found in fig. 2. Then, the code will make the graph for the recovery samples and do
#   the stats for the recovery samples. Lastly, the two figures will be pasted together, as they are seen
#   in the manuscript.
#4. The data file shows all of the captivity-only data (or control data) as being taken in the "post-bout"
#   sampling timepoint, but the code changes this to the "pre-bout" sampling timepoint within each metric.
#   This is because the samples for the captivity-only group was sampled at "post-bout" timepoints, but 
#   they are functionally "pre-bout" samples, because those birds did not experience bouts of applied stress.
#5. All recovery statistics remove the medium group for the statistics because only three birds remained at 
#   that time. They are still graphed (as individual points instead of means/error bars) for completeness.
#6. A file was made to compile all significance markings. This was complied from the statistics in this code.
#   The file is loaded at the start of this code, but has slight adjustments within each metric so that the 
#   markings do not overlap with each other.

# change to be your own directory:
setwd("Documents/Grad School/2021 Summer/paper_metabolites/PeerJ submission")
# nothing else to change

library(ggplot2)
library(dplyr) #this is for summary stats
library(plotrix) #this is for doing standard error
library(lme4) #lmer
library(car) #levene test
library(multcomp) #pairwise comparisons
library(reshape)
library(patchwork)
library(tidyr)
library(ggnewscale) #this is for having two different scales in one ggplot


#### SET UP ####
data = read.table("supplemental_data.csv", sep=",", header=T)
names(data)[1] = "Bout"
data$BoutType = factor(data$BoutType, levels=c("Pre", "Post"))
data$Group = factor(data$Group, levels = c("control", "decreasing",
                                           "medium", "increasing"))
data$change_glucose=data$fed_glucose / data$fasted_glucose
data$change_ketones=data$fed_ketones / data$fasted_ketones
data$change_UA=data$fed_UA / data$fasted_UA


#pull out recovery data
recovery = data[data$Bout == "Recovery",]
recovery$Group = factor(recovery$Group, levels=c("control", "decreasing",
                                                 "medium", "increasing"))
data=data[data$Bout != "Recovery",]
data$Bout = factor(data$Bout, levels=c("Pre 1", "Post 1", 
                                       "Pre 2", "Post 2", 
                                       "Pre 3", "Post 3", 
                                       "Pre 4", "Post 4", 
                                       "Pre 5", "Post 5", 
                                       "Pre 6", "Post 6"))

#summary stats
averages = data %>% #put your dataframe name on the line
  group_by(Group, Bout, BoutNum, BoutType) %>% #put what you want to group by (can be as many as you want)
  summarize_at(vars(weight:change_UA), list(mean=mean, se=std.error), na.rm=T)
recoveryAvg = recovery %>% #put your dataframe name on the line
  group_by(Group, Bout, BoutNum, BoutType) %>% #put what you want to group by (can be as many as you want)
  summarize_at(vars(weight:change_UA), list(mean=mean, se=std.error), na.rm=T)


averages$temp = rep(0, dim(averages)[1])


#significance markings for graphs
sigmarks = read.table("supplemental_sig markings.csv", sep=",", header=T)
sigmarks$Group = factor(sigmarks$Group, levels = c("control", "decreasing",
                                                   "medium", "increasing"))
sigmarks$BoutType = factor(sigmarks$BoutType, levels=c("Pre", "Post"))


#### WEIGHT ####
weightAvg = na.omit(averages[,c("Group", "Bout", "BoutType", "BoutNum", "weight_mean", "percent_weight_mean",
                                "weight_se", "percent_weight_se", "temp")])
#make control group post's into pre's
weightAvg[weightAvg$Group == "control","Bout"] <- as.data.frame(sapply(weightAvg[weightAvg$Group == "control","Bout"],
                                                                       gsub,pattern="Post ",replacement="Pre "))

#sig markings
tempSig = merge(weightAvg[weightAvg$BoutNum==6,], sigmarks)
tempSig[3,"percent_weight_mean"] = tempSig[3,"percent_weight_mean"]+1
tempSig[2,"weight_int"] = tempSig[2,"percent_weight_mean"]

weightGraph = ggplot(data=weightAvg, aes(x=Bout, y=percent_weight_mean, color=Group, group=Group)) +
  geom_rect(xmin=1, xmax=2, ymin=-Inf, ymax=Inf, color="gray90", fill="gray90") +
  geom_rect(xmin=3, xmax=4, ymin=-Inf, ymax=Inf, color="gray90", fill="gray90") +
  geom_rect(xmin=5, xmax=6, ymin=-Inf, ymax=Inf, color="gray90", fill="gray90") +
  geom_rect(xmin=7, xmax=8, ymin=-Inf, ymax=Inf, color="gray90", fill="gray90") +
  geom_rect(xmin=9, xmax=10, ymin=-Inf, ymax=Inf, color="gray90", fill="gray90") +
  geom_rect(xmin=11, xmax=12, ymin=-Inf, ymax=Inf, color="gray90", fill="gray90") +
  geom_hline(yintercept=100, linetype="dashed", color = "gray") +
  geom_point(size=3) + geom_line(size=1) + 
  geom_errorbar(aes(ymin = percent_weight_mean-percent_weight_se, 
                    ymax=percent_weight_mean+percent_weight_se, color=Group, group=Group), 
                width=.2, size=1) +
  geom_text(data=tempSig, aes(x=13, y=percent_weight_mean, 
                              label=weight_group, color=Group), fontface="bold", show.legend=F) +
  geom_point(data=tempSig, aes(x=12.5, y=as.numeric(weight_int),  color=Group), show.legend=F, shape="*", size=8) +
  scale_color_manual(values=c("forestgreen", "gold1", "orange", "red"),
                     labels=c("Captivity-only", "Low Stress", "Medium Stress", "High Stress"),
                     name="Treatment Group") +
  ylab("% of Initial Weight") +
  theme_classic() + 
  expand_limits(x=13.5) +
  theme(text=element_text(size=12),
        axis.text.x = element_text(angle = 30, hjust=.9)) +
  facet_wrap(vars(BoutType), ncol=1, labeller=as_labeller(c("Pre" = "A. Pre-Bout", 
                                                            "Post" = "B. Post-Bout"))) +
  theme(strip.text=element_text(hjust=0))


# stats
# full model
leveneTest(weight ~ BoutType * BoutNum * Group, data=data) #over .05 so were good
model = lmer(weight ~ Group * BoutType * BoutNum + (1|Bird), data=data)
Anova(model, type = "III", test.statistic = "F") #lots of sig

    #pre
    leveneTest(weight ~ BoutNum * Group, data=data[data$BoutType=="Pre",]) #over .05 so were good
    model = lmer(weight ~ Group * BoutNum + (1|Bird), data=data[data$BoutType=="Pre",])
    Anova(model, type = "III", test.statistic = "F") #group is sig
    summary(glht(model, mcp(Group="Tukey"))) #inc vs dec is sig
    cld(summary(glht(model, mcp(Group="Tukey"))))
    
    #post
    leveneTest(weight ~ BoutNum * Group, data=data[data$BoutType=="Post",]) #over .05 so were good
    model = lmer(weight ~ Group * BoutNum + (1|Bird), data=data[data$BoutType=="Post",])
    Anova(model, type = "III", test.statistic = "F") #boutnum and boutnum*group

        #post dec
        subsetWeight = droplevels(na.omit(data[data$Group=="decreasing" & data$BoutType=="Post", 
                                               c("Bout", "BoutType", "BoutNum", "Group", "Bird", "weight")]))
        leveneTest(weight ~ BoutNum, data=subsetWeight) #over .05 so were good
        model=lmer(weight ~ BoutNum + (1|Bird), data=subsetWeight)
        Anova(model, type = "III", test.statistic = "F") #sig
        
        #post medium
        subsetWeight = droplevels(na.omit(data[data$Group=="medium" & data$BoutType=="Post", 
                                               c("Bout", "BoutType", "BoutNum", "Group", "Bird", "weight")]))
        leveneTest(weight ~ BoutNum, data=subsetWeight) #over .05 so were good
        model=lmer(weight ~ BoutNum + (1|Bird), data=subsetWeight)
        Anova(model, type = "III", test.statistic = "F") #not sig
        
        #post inc
        subsetWeight = droplevels(na.omit(data[data$Group=="increasing" & data$BoutType=="Post", 
                                               c("Bout", "BoutType", "BoutNum", "Group", "Bird", "weight")]))
        leveneTest(weight ~ BoutNum, data=subsetWeight) #over .05 so were good
        model=lmer(weight ~ BoutNum + (1|Bird), data=subsetWeight)
        Anova(model, type = "III", test.statistic = "F") #not sig


#recovery
#make table for the sig marks
sig = recoveryAvg[,c("Group","Bout","percent_weight_mean", "percent_weight_se")]
sig$sig = c("a","ab",NA,"b")


weightRecoveryGraph = ggplot(data=recoveryAvg, aes(x=Bout, y=percent_weight_mean, color=Group, alpha=Group)) +
  geom_hline(yintercept=100, linetype="dashed", color = "gray") +
  geom_point(size=3, position=position_dodge(width=0.7)) + 
  geom_errorbar(aes(ymin=percent_weight_mean-percent_weight_se,
                    ymax=percent_weight_mean+percent_weight_se, 
                    color=Group, group=Group), width=.4, size=1, position=position_dodge(width=0.7)) +  
  geom_text(data=sig, aes(x=Bout, y=percent_weight_mean+percent_weight_se+3, label=sig, group=Group), 
            size=4, color="black", position=position_dodge(width=0.7)) +
  #to have medium be only points
  scale_alpha_manual(values=c(1,1,0,1), guide="none") +
  new_scale("alpha") +
  geom_point(data=recovery, aes(x=Bout, y=percent_weight, color=Group, alpha=Group), 
             size=2, position=position_dodge(width=0.4), show.legend = FALSE) +
  scale_alpha_manual(values=c(0,0,1,0)) +
  scale_color_manual(values=c("forestgreen", "gold1", "orange", "red"), 
                     labels=c("Captivity-only", "Low Stress", "Medium Stress", "High Stress"),
                     name="Treatment Group") +
  ylab("% of Initial Weight") +
  theme_classic() +
  theme(text=element_text(size=12),
        axis.text.x = element_text(angle = 30, hjust=.9)) +
  facet_wrap(vars(Bout), ncol=1, labeller=as_labeller(c("Recovery" = "C. Recovery"))) +
  theme(strip.text=element_text(hjust=0))

leveneTest(weight ~ Group, data=recovery[recovery$Group != "medium",])
summary(aov(weight ~ Group, data=recovery[recovery$Group != "medium",]))
TukeyHSD(aov(weight ~ Group, data=recovery[recovery$Group != "medium",]))
cld(glht(aov(weight ~ Group, data=recovery[recovery$Group != "medium",]), linfct=mcp(Group="Tukey")))
#increasing to decreasing is sig

layout= "
AAAAAB
AAAAAC"
weightGraph+theme(legend.position="none")+ylim(90,115) + guide_area() + weightRecoveryGraph + ylim(90,115) +
  plot_layout(design=layout, guides="collect") 


####  GLUCOSE ####
###### FASTED GLUCOSE ######
fastedGlucoseAvg = na.omit(averages[,c("Bout", "BoutNum", "BoutType", "Group", "fasted_glucose_mean", "fasted_glucose_se")])
#make control group post's into pre's
fastedGlucoseAvg[fastedGlucoseAvg$Group == "control","Bout"] <- as.data.frame(sapply(fastedGlucoseAvg[fastedGlucoseAvg$Group == "control","Bout"],
                                                                                     gsub,pattern="Post ",replacement="Pre "))

#sig markings
tempSig = merge(fastedGlucoseAvg[fastedGlucoseAvg$BoutNum==6,], sigmarks)
tempSig[c(1,2,4,6),"fastedglu_int"] = tempSig[c(1,2,4,6),"fasted_glucose_mean"]

fastedGlucoseGraph = ggplot(data=fastedGlucoseAvg, aes(x=Bout, y=fasted_glucose_mean, color=Group, group=Group)) +
  geom_rect(xmin=1, xmax=2, ymin=-Inf, ymax=Inf, color="gray90", fill="gray90") +
  geom_rect(xmin=3, xmax=4, ymin=-Inf, ymax=Inf, color="gray90", fill="gray90") +
  geom_rect(xmin=5, xmax=6, ymin=-Inf, ymax=Inf, color="gray90", fill="gray90") +
  geom_rect(xmin=7, xmax=8, ymin=-Inf, ymax=Inf, color="gray90", fill="gray90") +
  geom_rect(xmin=9, xmax=10, ymin=-Inf, ymax=Inf, color="gray90", fill="gray90") +
  geom_rect(xmin=11, xmax=12, ymin=-Inf, ymax=Inf, color="gray90", fill="gray90") +
  geom_point(size=3) + 
  geom_line(size=1) +
  geom_errorbar(aes(ymin=fasted_glucose_mean-fasted_glucose_se,
                    ymax=fasted_glucose_mean+fasted_glucose_se, color=Group, group=Group), width=.2, size=1) +
  geom_point(data=tempSig, aes(x=12.5, y=as.numeric(fastedglu_int),  color=Group), show.legend=F, shape="*", size=8) +
  scale_color_manual(values=c("forestgreen", "gold1", "orange", "red"),
                     labels=c("Captivity-only", "Low Stress", "Medium Stress", "High Stress"),
                     name="Treatment Group") +
  ylab("Fasted Glucose (mg/dL)") +
  theme_classic() +
  expand_limits(x=13.5) +
  theme(text=element_text(size=12),
        axis.text.x = element_text(angle = 30, hjust=1)) +
  facet_wrap(vars(BoutType), ncol=1, labeller=as_labeller(c("Pre" = "A. Pre-Bout", 
                                                            "Post" = "B. Post-Bout"))) +
  theme(strip.text=element_text(hjust=0))


# full model
leveneTest(fasted_glucose ~ BoutType * BoutNum * Group, data=data) #over .05 so were good
model = lmer(fasted_glucose ~ Group * BoutType * BoutNum + (1|Bird), data)
Anova(model, type = "III", test.statistic = "F") #sig

    #pre
    leveneTest(fasted_glucose ~ BoutNum * Group, data=data[data$BoutType=="Pre",]) #over .05 so were good
    model = lmer(fasted_glucose ~ Group * BoutNum + (1|Bird), data=data[data$BoutType=="Pre",])
    Anova(model, type = "III", test.statistic = "F") #bout and group*bout is sig

        #pre ctrl
        subsetFastedGlucose = droplevels(na.omit(data[data$Group=="control" & data$BoutType=="Pre",
                                                      c("Bout", "BoutType", "BoutNum", "Group", "Bird", "fasted_glucose")]))
        leveneTest(fasted_glucose ~ BoutNum, data=subsetFastedGlucose) #over .05 so were good
        model=lmer(fasted_glucose ~ BoutNum + (1|Bird), data=subsetFastedGlucose)
        Anova(model, type = "III", test.statistic = "F") #sig
        
        #pre dec
        subsetFastedGlucose = droplevels(na.omit(data[data$Group=="decreasing" & data$BoutType=="Pre",c("Bout", "BoutType", "BoutNum", "Group", "Bird", "fasted_glucose")]))
        leveneTest(fasted_glucose ~ BoutNum, data=subsetFastedGlucose) #over .05 so were good
        model=lmer(fasted_glucose ~ BoutNum + (1|Bird), data=subsetFastedGlucose)
        Anova(model, type = "III", test.statistic = "F") #not sig
        
        #pre medium
        subsetFastedGlucose = droplevels(na.omit(data[data$Group=="medium" & data$BoutType=="Pre",c("Bout", "BoutType", "BoutNum", "Group", "Bird", "fasted_glucose")]))
        leveneTest(fasted_glucose ~ BoutNum, data=subsetFastedGlucose) #over .05 so were good
        model=lmer(fasted_glucose ~ BoutNum + (1|Bird), data=subsetFastedGlucose)
        Anova(model, type = "III", test.statistic = "F") #not sig
        
        #pre inc
        subsetFastedGlucose = droplevels(na.omit(data[data$Group=="increasing" & data$BoutType=="Pre",c("Bout", "BoutType", "BoutNum", "Group", "Bird", "fasted_glucose")]))
        leveneTest(fasted_glucose ~ BoutNum, data=subsetFastedGlucose) #over .05 so were good
        model=lmer(fasted_glucose ~ BoutNum + (1|Bird), data=subsetFastedGlucose)
        Anova(model, type = "III", test.statistic = "F") #sig

    #post
    leveneTest(fasted_glucose ~ BoutNum * Group, data=data[data$BoutType=="Post",]) #over .05 so were good
    model = lmer(fasted_glucose ~ Group * BoutNum + (1|Bird), data=data[data$BoutType=="Post",])
    Anova(model, type = "III", test.statistic = "F") #group*bout is sig

        #post dec
        subsetFastedGlucose = droplevels(na.omit(data[data$Group=="decreasing" & data$BoutType=="Post",
                                                      c("Bout", "BoutType", "BoutNum", "Group", "Bird", "fasted_glucose")]))
        leveneTest(fasted_glucose ~ BoutNum, data=subsetFastedGlucose) #over .05 so were good
        model=lmer(fasted_glucose ~ BoutNum + (1|Bird), data=subsetFastedGlucose)
        Anova(model, type = "III", test.statistic = "F") #sig
        
        #post medium
        subsetFastedGlucose = droplevels(na.omit(data[data$Group=="medium" & data$BoutType=="Post",
                                                      c("Bout", "BoutType", "BoutNum", "Group", "Bird", "fasted_glucose")]))
        leveneTest(fasted_glucose ~ BoutNum, data=subsetFastedGlucose) #over .05 so were good
        model=lmer(fasted_glucose ~ BoutNum + (1|Bird), data=subsetFastedGlucose)
        Anova(model, type = "III", test.statistic = "F") #not sig
        
        #post inc
        subsetFastedGlucose = droplevels(na.omit(data[data$Group=="increasing" & data$BoutType=="Post",
                                                      c("Bout", "BoutType", "BoutNum", "Group", "Bird", "fasted_glucose")]))
        leveneTest(fasted_glucose ~ BoutNum, data=subsetFastedGlucose) #over .05 so were good
        model=lmer(fasted_glucose ~ BoutNum + (1|Bird), data=subsetFastedGlucose)
        Anova(model, type = "III", test.statistic = "F") #sig


#recovery
fastedGlucoseRecoveryGraph = ggplot(data=recoveryAvg, aes(x=Bout, y=fasted_glucose_mean, color=Group, alpha=Group)) +
  geom_point(size=3, position=position_dodge(width=0.7)) + 
  geom_errorbar(aes(ymin=fasted_glucose_mean-fasted_glucose_se,
                    ymax=fasted_glucose_mean+fasted_glucose_se, 
                    color=Group, group=Group), width=.4, size=1, position=position_dodge(width=0.7)) + 
  scale_color_manual(values=c("forestgreen", "gold1", "orange", "red"), 
                     labels=c("Captivity-only", "Low Stress", "Medium Stress", "High Stress"),
                     name="Treatment Group") +
  #to have medium be only points
  scale_alpha_manual(values=c(1,1,0,1), guide="none") +
  new_scale("alpha") +
  geom_point(data=recovery, aes(x=Bout, y=fasted_glucose, color=Group, alpha=Group), 
             size=2, position=position_dodge(width=0.4), show.legend = FALSE) +
  scale_alpha_manual(values=c(0,0,1,0)) +
  ylab("Fasted Glucose (mg/dL)") +
  theme_classic() +
  theme(text=element_text(size=12),
        axis.text.x = element_text(angle = 30, hjust=.9)) +
  facet_wrap(vars(Bout), ncol=1, labeller=as_labeller(c("Recovery" = "C. Recovery"))) +
  theme(strip.text=element_text(hjust=0))

leveneTest(fasted_glucose ~ Group, data=recovery[recovery$Group != "medium",])
summary(aov(fasted_glucose ~ Group, data=recovery[recovery$Group != "medium",])) #not sig

#put  graphs together
layout= "
AAAAAB
AAAAAC"
fastedGlucoseGraph+theme(legend.position="none")+ylim(275,400) + guide_area() + fastedGlucoseRecoveryGraph +ylim(275,400)+ 
  plot_layout(design=layout, guides="collect")


###### FED GLUCOSE ######
fedGlucoseAvg = na.omit(averages[,c("Bout", "BoutNum", "BoutType", "Group", "fed_glucose_mean", "fed_glucose_se")])
#make control group post's into pre's
fedGlucoseAvg[fedGlucoseAvg$Group == "control","Bout"] <- as.data.frame(sapply(fedGlucoseAvg[fedGlucoseAvg$Group == "control","Bout"],
                                                                               gsub,pattern="Post ",replacement="Pre "))

#sig markings
tempSig = merge(fedGlucoseAvg[fedGlucoseAvg$BoutNum==6,], sigmarks)
tempSig[c(1,2),"fedglu_int"] = tempSig[c(1,2),"fed_glucose_mean"]

fedGlucoseGraph = ggplot(data=fedGlucoseAvg, aes(x=Bout, y=fed_glucose_mean, color=Group, group=Group)) +
  geom_rect(xmin=1, xmax=2, ymin=-Inf, ymax=Inf, color="gray90", fill="gray90") +
  geom_rect(xmin=3, xmax=4, ymin=-Inf, ymax=Inf, color="gray90", fill="gray90") +
  geom_rect(xmin=5, xmax=6, ymin=-Inf, ymax=Inf, color="gray90", fill="gray90") +
  geom_rect(xmin=7, xmax=8, ymin=-Inf, ymax=Inf, color="gray90", fill="gray90") +
  geom_rect(xmin=9, xmax=10, ymin=-Inf, ymax=Inf, color="gray90", fill="gray90") +
  geom_rect(xmin=11, xmax=12, ymin=-Inf, ymax=Inf, color="gray90", fill="gray90") +
  geom_point(size=3) + geom_line(size=1) +
  geom_errorbar(aes(ymin=fed_glucose_mean-fed_glucose_se,
                    ymax=fed_glucose_mean+fed_glucose_se, color=Group, group=Group), width=0.2, size=1) +
  geom_point(data=tempSig, aes(x=12.5, y=as.numeric(fedglu_int),  color=Group), show.legend=F, shape="*", size=8) +
  scale_color_manual(values=c("forestgreen", "gold1", "orange", "red"),
                     labels=c("Captivity-only", "Low Stress", "Medium Stress", "High Stress"),
                     name="Treatment Group") +
  ylab("Fed Glucose (mg/dL)") +
  theme_classic() +
  expand_limits(x=13.5) +
  theme(text=element_text(size=12),
        axis.text.x = element_text(angle = 30, hjust=1)) +
  facet_wrap(vars(BoutType), ncol=1, labeller=as_labeller(c("Pre" = "A. Pre-Bout", 
                                                            "Post" = "B. Post-Bout"))) +
  theme(strip.text=element_text(hjust=0))


#full model
leveneTest(fed_glucose ~ BoutType * BoutNum * Group, data=data) #over .05 so were good
model = lmer(fed_glucose ~ Group * BoutType * BoutNum + (1|Bird), data=data)
Anova(model, type = "III", test.statistic = "F") #some sig

    #pre
    leveneTest(fed_glucose ~ Group * BoutNum, data=data[data$BoutType=="Pre",]) #over .05 so were good
    model = lmer(fed_glucose ~ Group * BoutNum + (1|Bird), data=data[data$BoutType=="Pre",])
    Anova(model, type = "III", test.statistic = "F") #not sig
    
    #post
    leveneTest(fed_glucose ~ Group * BoutNum, data=data[data$BoutType=="Post",]) #over .05 so were good
    model = lmer(fed_glucose ~ Group * BoutNum + (1|Bird), data=data[data$BoutType=="Post",])
    Anova(model, type = "III", test.statistic = "F") # sig

        #post dec
        subsetFedGlucose = droplevels(na.omit(data[data$Group=="decreasing" & data$BoutType=="Post",
                                                   c("Bout", "BoutType", "BoutNum", "Group", "Bird", "fed_glucose")]))
        leveneTest(fed_glucose ~ BoutNum, data=subsetFedGlucose) #over .05 so were good
        model=lmer(fed_glucose ~ BoutNum + (1|Bird), data=subsetFedGlucose)
        Anova(model, type = "III", test.statistic = "F") # sig
        
        #post medium
        subsetFedGlucose = droplevels(na.omit(data[data$Group=="medium" & data$BoutType=="Post",
                                                   c("Bout", "BoutType", "BoutNum", "Group", "Bird", "fed_glucose")]))
        leveneTest(fed_glucose ~ BoutNum, data=subsetFedGlucose) #over .05 so were good
        model=lmer(fed_glucose ~ BoutNum + (1|Bird), data=subsetFedGlucose)
        Anova(model, type = "III", test.statistic = "F") #not sig
        
        #post inc
        subsetFedGlucose = droplevels(na.omit(data[data$Group=="increasing" & data$BoutType=="Post",
                                                   c("Bout", "BoutType", "BoutNum", "Group", "Bird", "fed_glucose")]))
        leveneTest(fed_glucose ~ BoutNum, data=subsetFedGlucose) #over .05 so were good
        model=lmer(fed_glucose ~ BoutNum + (1|Bird), data=subsetFedGlucose)
        Anova(model, type = "III", test.statistic = "F") # sig

#recovery
fedGlucoseRecoveryGraph = ggplot(data=recoveryAvg, aes(x=Bout, y=fed_glucose_mean, color=Group, alpha=Group)) +
  geom_point(size=3, position=position_dodge(width=0.7)) + 
  geom_errorbar(aes(ymin=fed_glucose_mean-fed_glucose_se,
                    ymax=fed_glucose_mean+fed_glucose_se, 
                    color=Group, group=Group), width=.4, size=1, position=position_dodge(width=0.7)) + 
  scale_color_manual(values=c("forestgreen", "gold1", "orange", "red"), 
                     labels=c("Captivity-only", "Low Stress", "Medium Stress", "High Stress"),
                     name="Treatment Group") +
  #to have medium be only points
  scale_alpha_manual(values=c(1,1,0,1), guide="none") +
  new_scale("alpha") +
  geom_point(data=recovery, aes(x=Bout, y=fed_glucose, color=Group, alpha=Group), 
             size=2, position=position_jitterdodge(dodge.width=0.4), show.legend = FALSE) +
  scale_alpha_manual(values=c(0,0,1,0)) +
  ylab("Fed Glucose (mg/dL)") +
  theme_classic() +
  theme(text=element_text(size=12),
        axis.text.x = element_text(angle = 30, hjust=.9)) +
  facet_wrap(vars(Bout), ncol=1, labeller=as_labeller(c("Recovery" = "C. Recovery"))) +
  theme(strip.text=element_text(hjust=0))

leveneTest(fed_glucose ~ Group, data=recovery[recovery$Group != "medium",])
summary(aov(fed_glucose ~ Group, data=recovery[recovery$Group != "medium",])) #not sig

#put  graphs together
layout= "
AAAAAB
AAAAAC"
fedGlucoseGraph+theme(legend.position="none") + ylim(300,450) + guide_area() + fedGlucoseRecoveryGraph + ylim(300,450) +
  plot_layout(design=layout, guides="collect")


###### FOLD CHANGE GLUCOSE ######
changeGlucoseAvg = na.omit(averages[,c("Bout", "BoutNum", "BoutType", "Group", "change_glucose_mean", "change_glucose_se")])
#make control group post's into pre's
changeGlucoseAvg[changeGlucoseAvg$Group == "control","Bout"] <- as.data.frame(sapply(changeGlucoseAvg[changeGlucoseAvg$Group == "control","Bout"],
                                                                                     gsub,pattern="Post ",replacement="Pre "))

#sig markings
tempSig = merge(changeGlucoseAvg[changeGlucoseAvg$BoutNum==6,], sigmarks)
tempSig[5,"change_glucose_mean"] = 1.07

changeGlucoseGraph = ggplot(data=changeGlucoseAvg, aes(x=Bout, y=change_glucose_mean, color=Group, group=Group)) +
  geom_rect(xmin=1, xmax=2, ymin=-Inf, ymax=Inf, color="gray90", fill="gray90") +
  geom_rect(xmin=3, xmax=4, ymin=-Inf, ymax=Inf, color="gray90", fill="gray90") +
  geom_rect(xmin=5, xmax=6, ymin=-Inf, ymax=Inf, color="gray90", fill="gray90") +
  geom_rect(xmin=7, xmax=8, ymin=-Inf, ymax=Inf, color="gray90", fill="gray90") +
  geom_rect(xmin=9, xmax=10, ymin=-Inf, ymax=Inf, color="gray90", fill="gray90") +
  geom_rect(xmin=11, xmax=12, ymin=-Inf, ymax=Inf, color="gray90", fill="gray90") +
  geom_hline(yintercept=1, linetype="dashed", color = "gray") +
  geom_point(size=3) + 
  geom_line(size=1) +
  geom_errorbar(aes(ymin=change_glucose_mean-change_glucose_se,
                    ymax=change_glucose_mean+change_glucose_se, color=Group, group=Group), width=.2, size=1) +
  geom_text(data=tempSig, aes(x=13, y=change_glucose_mean, 
                              label=changeglu_group, color=Group), fontface="bold", show.legend=F) +
  scale_color_manual(values=c("forestgreen", "gold1", "orange", "red"),
                     labels=c("Captivity-only", "Low Stress", "Medium Stress", "High Stress"),
                     name="Treatment Group") +
  ylab("Postprandial Glucose Fold Change") +
  theme_classic() +
  expand_limits(x=13.5) +
  theme(text=element_text(size=12),
        axis.text.x = element_text(angle = 30, hjust=1)) +
  facet_wrap(vars(BoutType), ncol=1, labeller=as_labeller(c("Pre" = "A. Pre-Bout", 
                                                            "Post" = "B. Post-Bout"))) +
  theme(strip.text=element_text(hjust=0))


#full model
leveneTest(change_glucose ~ BoutType * BoutNum * Group, data=data) #over .05 so were good
model = lmer(change_glucose ~ Group * BoutType * BoutNum + (1|Bird), data)
Anova(model, type = "III", test.statistic = "F") #sig
summary(glht(model, mcp(Group="Tukey"))) #inc is different from dec and ctrl

    #pre
    leveneTest(change_glucose ~ Group * BoutNum, data=data[data$BoutType=="Pre",]) #over .05 so were good
    model = lmer(change_glucose ~ Group * BoutNum + (1|Bird), data=data[data$BoutType=="Pre",])
    Anova(model, type = "III", test.statistic = "F") #group is sig
    summary(glht(model, mcp(Group="Tukey"))) #inc is different from dec and ctrl
    cld(summary(glht(model, mcp(Group="Tukey"))))
    
    
        #pre ctrl
        subsetChangeGlucose = droplevels(na.omit(data[data$Group=="control" & data$BoutType=="Pre",
                                                      c("Bout", "BoutType", "BoutNum", "Group", "Bird", "change_glucose")]))
        leveneTest(change_glucose ~ BoutNum, data=subsetChangeGlucose) #over .05 so were good
        model=lmer(change_glucose ~ BoutNum + (1|Bird), data=subsetChangeGlucose)
        Anova(model, type = "III", test.statistic = "F") #not sig

        #pre dec
        subsetChangeGlucose = droplevels(na.omit(data[data$Group=="decreasing" & data$BoutType=="Pre",
                                                      c("Bout", "BoutType", "BoutNum", "Group", "Bird", "change_glucose")]))
        leveneTest(change_glucose ~ BoutNum, data=subsetChangeGlucose) #over .05 so were good
        model=lmer(change_glucose ~ BoutNum + (1|Bird), data=subsetChangeGlucose)
        Anova(model, type = "III", test.statistic = "F") #not sig
        
        #pre medium
        subsetChangeGlucose = droplevels(na.omit(data[data$Group=="medium" & data$BoutType=="Pre",
                                                      c("Bout", "BoutType", "BoutNum", "Group", "Bird", "change_glucose")]))
        leveneTest(change_glucose ~ BoutNum, data=subsetChangeGlucose) #over .05 so were good
        model=lmer(change_glucose ~ BoutNum + (1|Bird), data=subsetChangeGlucose)
        Anova(model, type = "III", test.statistic = "F") #not sig
        
        #pre inc
        subsetChangeGlucose = droplevels(na.omit(data[data$Group=="increasing" & data$BoutType=="Pre",
                                                      c("Bout", "BoutType", "BoutNum", "Group", "Bird", "change_glucose")]))
        leveneTest(change_glucose ~ BoutNum, data=subsetChangeGlucose) #over .05 so were good
        model=lmer(change_glucose ~ BoutNum + (1|Bird), data=subsetChangeGlucose)
        Anova(model, type = "III", test.statistic = "F") #0.051

    #post
    leveneTest(change_glucose ~ Group * BoutNum, data=data[data$BoutType=="Post",]) #over .05 so were good
    model = lmer(change_glucose ~ Group * BoutNum + (1|Bird), data=data[data$BoutType=="Post",])
    Anova(model, type = "III", test.statistic = "F") #just boutnum

#recovery
changeGlucoseRecoveryGraph = ggplot(data=recoveryAvg, aes(x=Bout, y=change_glucose_mean, color=Group, alpha=Group)) +
  geom_hline(yintercept=1, linetype="dashed", color = "gray") +
  geom_point(size=3, position=position_dodge(width=0.7)) + 
  geom_errorbar(aes(ymin=change_glucose_mean-change_glucose_se,
                    ymax=change_glucose_mean+change_glucose_se, 
                    color=Group, group=Group), width=.4, size=1, position=position_dodge(width=0.7)) +  
  scale_color_manual(values=c("forestgreen", "gold1", "orange", "red"), 
                     labels=c("Captivity-only", "Low Stress", "Medium Stress", "High Stress"),
                     name="Treatment Group") +
  #to have medium be only points
  scale_alpha_manual(values=c(1,1,0,1), guide="none") +
  new_scale("alpha") +
  geom_point(data=recovery, aes(x=Bout, y=change_glucose, color=Group, alpha=Group), 
             size=2, position=position_jitterdodge(dodge.width=0.4), show.legend = FALSE) +
  scale_alpha_manual(values=c(0,0,1,0)) +
  ylab("Postprandial Glucose Fold Change") +
  theme_classic() +
  theme(text=element_text(size=12),
        axis.text.x = element_text(angle = 30, hjust=.9)) +
  facet_wrap(vars(Bout), ncol=1, labeller=as_labeller(c("Recovery" = "C. Recovery"))) +
  theme(strip.text=element_text(hjust=0))

leveneTest(change_glucose ~ Group, data=recovery[recovery$Group != "medium",])
summary(aov(change_glucose ~ Group, data=recovery[recovery$Group != "medium",])) #not sig

#put  graphs together
layout= "
AAAAAB
AAAAAC"
changeGlucoseGraph+theme(legend.position="none") +ylim(0.9,1.4)+ guide_area() + changeGlucoseRecoveryGraph + ylim(0.9,1.4)+ 
  plot_layout(design=layout, guides="collect")


#### KETONES ####
###### FASTED KETONES ######
fastedKetonesAvg = na.omit(averages[,c("Bout", "BoutNum", "BoutType", "Group", "fasted_ketones_mean", "fasted_ketones_se")])
#make control group post's into pre's
fastedKetonesAvg[fastedKetonesAvg$Group == "control","Bout"] <- as.data.frame(sapply(fastedKetonesAvg[fastedKetonesAvg$Group == "control","Bout"],
                                                                                     gsub,pattern="Post ",replacement="Pre "))

#sig markings
tempSig = merge(fastedKetonesAvg[fastedKetonesAvg$BoutNum==6,], sigmarks)
tempSig[3,"fastedket_int"] = tempSig[3,"fasted_ketones_mean"]

fastedKetonesGraph = ggplot(data=fastedKetonesAvg, aes(x=Bout, y=fasted_ketones_mean)) +
  geom_rect(xmin=1, xmax=2, ymin=-Inf, ymax=Inf, color="gray90", fill="gray90") +
  geom_rect(xmin=3, xmax=4, ymin=-Inf, ymax=Inf, color="gray90", fill="gray90") +
  geom_rect(xmin=5, xmax=6, ymin=-Inf, ymax=Inf, color="gray90", fill="gray90") +
  geom_rect(xmin=7, xmax=8, ymin=-Inf, ymax=Inf, color="gray90", fill="gray90") +
  geom_rect(xmin=9, xmax=10, ymin=-Inf, ymax=Inf, color="gray90", fill="gray90") +
  geom_rect(xmin=11, xmax=12, ymin=-Inf, ymax=Inf, color="gray90", fill="gray90") +
  geom_point(aes(color=Group, group=Group), size=3) + 
  geom_line(aes(color=Group, group=Group), size=1) +
  geom_errorbar(aes(ymin=fasted_ketones_mean-fasted_ketones_se,
                    ymax=fasted_ketones_mean+fasted_ketones_se, color=Group, group=Group), width=.2, size=1) +
  geom_point(data=tempSig, aes(x=12.5, y=as.numeric(fastedket_int),  color=Group), show.legend=F, shape="*", size=8) +
  scale_color_manual(values=c("forestgreen", "gold1", "orange", "red"),
                     labels=c("Captivity-only", "Low Stress", "Medium Stress", "High Stress"),
                     name="Treatment Group") +
  ylab("Fasted β-hydroxybutyrate (mM)") +
  theme_classic() +
  expand_limits(x=13.5) +
  theme(text=element_text(size=12),
        axis.text.x = element_text(angle = 30, hjust=1)) +
  facet_wrap(vars(BoutType), ncol=1, labeller=as_labeller(c("Pre" = "A. Pre-Bout", 
                                                            "Post" = "B. Post-Bout"))) +
  theme(strip.text=element_text(hjust=0))

#full model
leveneTest(fasted_ketones ~ BoutType * BoutNum * Group, data=data) 
model = lmer(fasted_ketones ~ Group * BoutType * BoutNum + (1|Bird), data=data)
Anova(model, type = "III", test.statistic = "F") #sig
summary(glht(model, mcp(Group="Tukey"))) #not sig

    #pre
    leveneTest(fasted_ketones ~ Group * BoutNum, data=data[data$BoutType=="Pre",]) #over .05 so were good
    model = lmer(fasted_ketones ~ Group * BoutNum + (1|Bird), data=data[data$BoutType=="Pre",])
    Anova(model, type = "III", test.statistic = "F") #not sig
    
    #post
    leveneTest(fasted_ketones ~ BoutNum * Group, data=data[data$BoutType=="Post",]) #sig, need to transform
    model = lmer(fasted_ketones ~ Group * BoutNum + (1|Bird), data=data[data$BoutType=="Post",])
    Anova(model, type = "III", test.statistic = "F") #group*bout is sig

        #pre dec
        subsetFastedKetones = droplevels(na.omit(data[data$Group=="decreasing" & data$BoutType=="Post",
                                                      c("Bout", "BoutType", "BoutNum", "Group", "Bird", "fasted_ketones")]))
        leveneTest(fasted_ketones ~ BoutNum, data=subsetFastedKetones) #sig, need to transform
        leveneTest((fasted_ketones)^(-3) ~ BoutNum, data=subsetFastedKetones) #over .05 so were good
        model=lmer((fasted_ketones)^(-3) ~ BoutNum + (1|Bird), data=subsetFastedKetones)
        Anova(model, type = "III", test.statistic = "F") #not sig
        
        #pre medium
        subsetFastedKetones = droplevels(na.omit(data[data$Group=="medium" & data$BoutType=="Post",
                                                      c("Bout", "BoutType", "BoutNum", "Group", "Bird", "fasted_ketones")]))
        leveneTest(fasted_ketones ~ BoutNum, data=subsetFastedKetones) #over 0.5 so were good
        model=lmer(fasted_ketones ~ BoutNum + (1|Bird), data=subsetFastedKetones)
        Anova(model, type = "III", test.statistic = "F") #sig
        
        #pre inc
        subsetFastedKetones = droplevels(na.omit(data[data$Group=="increasing" & data$BoutType=="Post",
                                                      c("Bout", "BoutType", "BoutNum", "Group", "Bird", "fasted_ketones")]))
        leveneTest(fasted_ketones ~ BoutNum, data=subsetFastedKetones) #sig, need to transform
        model=lmer(fasted_ketones ~ BoutNum + (1|Bird), data=subsetFastedKetones)
        Anova(model, type = "III", test.statistic = "F") #not sig

#recovery
fastedKetonesRecoveryGraph = ggplot(data=recoveryAvg, aes(x=Bout, y=fasted_ketones_mean, color=Group, alpha=Group)) +
  geom_point(size=3, position=position_dodge(width=0.7)) + 
  geom_errorbar(aes(ymin=fasted_ketones_mean-fasted_ketones_se,
                    ymax=fasted_ketones_mean+fasted_ketones_se, 
                    color=Group, group=Group), width=.4, size=1, position=position_dodge(width=0.7)) +  
  scale_color_manual(values=c("forestgreen", "gold1", "orange", "red"), 
                     labels=c("Captivity-only", "Low Stress", "Medium Stress", "High Stress"),
                     name="Treatment Group") +
  #to have medium be only points
  scale_alpha_manual(values=c(1,1,0,1), guide="none") +
  new_scale("alpha") +
  geom_point(data=recovery, aes(x=Bout, y=fasted_ketones, color=Group, alpha=Group), 
             size=2, position=position_dodge(width=0.4), show.legend = FALSE) +
  scale_alpha_manual(values=c(0,0,1,0)) +
  ylab("Fasted β-hydroxybutyrate (mM)") +
  theme_classic() +
  theme(text=element_text(size=12),
        axis.text.x = element_text(angle = 30, hjust=.9)) +
  facet_wrap(vars(Bout), ncol=1, labeller=as_labeller(c("Recovery" = "C. Recovery"))) +
  theme(strip.text=element_text(hjust=0))

leveneTest(fasted_ketones ~ Group, data=recovery[recovery$Group != "medium",])
summary(aov(fasted_ketones ~ Group, data=recovery[recovery$Group != "medium",])) #not sig

#put  graphs together
layout= "
AAAAAB
AAAAAC"
fastedKetonesGraph+theme(legend.position="none")+ylim(0.4,1.9) + guide_area() + fastedKetonesRecoveryGraph + ylim(0.4,1.9) +
  plot_layout(design=layout, guides="collect")


###### FED KETONES ######
fedKetonesAvg = na.omit(averages[,c("Bout", "BoutNum", "BoutType", "Group", "fed_ketones_mean", "fed_ketones_se")])
#make control group post's into pre's
fedKetonesAvg[fedKetonesAvg$Group == "control","Bout"] <- as.data.frame(sapply(fedKetonesAvg[fedKetonesAvg$Group == "control","Bout"],
                                                                               gsub,pattern="Post ",replacement="Pre "))

#sig markings
tempSig = merge(fedKetonesAvg[fedKetonesAvg$BoutNum==6,], sigmarks)
tempSig[5,"fed_ketones_mean"] = 0.82
tempSig[4,"fed_ketones_mean"] = 0.68
tempSig[c(2,3,4),"fedket_int"] = tempSig[c(2,3,4),"fed_ketones_mean"]

fedKetonesGraph = ggplot(data=fedKetonesAvg, aes(x=Bout, y=fed_ketones_mean, color=Group, group=Group)) +
  geom_rect(xmin=1, xmax=2, ymin=-Inf, ymax=Inf, color="gray90", fill="gray90") +
  geom_rect(xmin=3, xmax=4, ymin=-Inf, ymax=Inf, color="gray90", fill="gray90") +
  geom_rect(xmin=5, xmax=6, ymin=-Inf, ymax=Inf, color="gray90", fill="gray90") +
  geom_rect(xmin=7, xmax=8, ymin=-Inf, ymax=Inf, color="gray90", fill="gray90") +
  geom_rect(xmin=9, xmax=10, ymin=-Inf, ymax=Inf, color="gray90", fill="gray90") +
  geom_rect(xmin=11, xmax=12, ymin=-Inf, ymax=Inf, color="gray90", fill="gray90") +
  geom_point(size=3) + 
  geom_line(size=1) +
  geom_errorbar(aes(ymin=fed_ketones_mean-fed_ketones_se,
                    ymax=fed_ketones_mean+fed_ketones_se, color=Group, group=Group), width=.2, size=1) +
  geom_text(data=tempSig, aes(x=13, y=fed_ketones_mean, 
                              label=fedket_group, color=Group), fontface="bold", show.legend=F) +
  geom_point(data=tempSig, aes(x=12.5, y=as.numeric(fedket_int),  color=Group), show.legend=F, shape="*", size=8) +
  scale_color_manual(values=c("forestgreen", "gold1", "orange", "red"),
                     labels=c("Captivity-only", "Low Stress", "Medium Stress", "High Stress"),
                     name="Treatment Group") +
  ylab("Fed β-hydroxybutyrate (mM)") +
  theme_classic() +
  expand_limits(x=13.5) +
  theme(text=element_text(size=12),
        axis.text.x = element_text(angle = 30, hjust=1)) +
  facet_wrap(vars(BoutType), ncol=1, labeller=as_labeller(c("Pre" = "A. Pre-Bout", 
                                                            "Post" = "B. Post-Bout"))) +
  theme(strip.text=element_text(hjust=0))

#full model
leveneTest(fed_ketones ~ BoutType * BoutNum * Group, data=data) #need to transform
leveneTest(log10(fed_ketones) ~ BoutType * BoutNum * Group, data=data) #need to transform
model = lmer(log10(fed_ketones) ~ Group * BoutType * BoutNum + (1|Bird), data=data)
Anova(model, type = "III", test.statistic = "F") #lots sig

    #pre
    leveneTest(fed_ketones ~ Group * BoutNum, data=data[data$BoutType=="Pre",]) #over .05 so were good
    leveneTest(log10(fed_ketones) ~ Group * BoutNum, data=data[data$BoutType=="Pre",]) #over .05 so were good
    model = lmer(log10(fed_ketones) ~ Group * BoutNum + (1|Bird), data=data[data$BoutType=="Pre",])
    Anova(model, type = "III", test.statistic = "F") # sig
    summary(glht(model, mcp(Group="Tukey"))) #inc vs ctrl is sig
    cld(summary(glht(model, mcp(Group="Tukey"))))

        #pre ctrl
        subsetFedKetones = droplevels(na.omit(data[data$Group=="control" & data$BoutType=="Pre",
                                                   c("Bout", "BoutType", "BoutNum", "Group", "Bird", "fed_ketones")]))
        leveneTest(fed_ketones ~ BoutNum, data=subsetFedKetones) #need to transform
        leveneTest((fed_ketones)^(-0.5) ~ BoutNum, data=subsetFedKetones) #over .05 so were good
        model=lmer((fed_ketones)^(-0.5) ~ BoutNum + (1|Bird), data=subsetFedKetones)
        Anova(model, type = "III", test.statistic = "F") # sig
        
        #pre dec
        subsetFedKetones = droplevels(na.omit(data[data$Group=="decreasing" & data$BoutType=="Pre",
                                                   c("Bout", "BoutType", "BoutNum", "Group", "Bird", "fed_ketones")]))
        leveneTest(fed_ketones ~ BoutNum, data=subsetFedKetones) #over 0.05
        model=lmer(fed_ketones ~ BoutNum + (1|Bird), data=subsetFedKetones)
        Anova(model, type = "III", test.statistic = "F") # not sig
        
        #pre med
        subsetFedKetones = droplevels(na.omit(data[data$Group=="medium" & data$BoutType=="Pre",
                                                   c("Bout", "BoutType", "BoutNum", "Group", "Bird", "fed_ketones")]))
        leveneTest(fed_ketones ~ BoutNum, data=subsetFedKetones) #good
        model=lmer(fed_ketones ~ BoutNum + (1|Bird), data=subsetFedKetones)
        Anova(model, type = "III", test.statistic = "F") # not sig
        
        #pre inc
        subsetFedKetones = droplevels(na.omit(data[data$Group=="increasing" & data$BoutType=="Pre",
                                                   c("Bout", "BoutType", "BoutNum", "Group", "Bird", "fed_ketones")]))
        leveneTest(fed_ketones ~ BoutNum, data=subsetFedKetones) #good
        model=lmer(fed_ketones ~ BoutNum + (1|Bird), data=subsetFedKetones)
        Anova(model, type = "III", test.statistic = "F") # not sig

    #post
    leveneTest(fed_ketones ~ Group * BoutNum, data=data[data$BoutType=="Post",]) #good
    model = lmer(fed_ketones ~ Group * BoutNum + (1|Bird), data=data[data$BoutType=="Post",])
    Anova(model, type = "III", test.statistic = "F") # sig

        #post dec
        subsetFedKetones = droplevels(na.omit(data[data$Group=="decreasing" & data$BoutType=="Post",
                                                   c("Bout", "BoutType", "BoutNum", "Group", "Bird", "fed_ketones")]))
        leveneTest(fed_ketones ~ BoutNum, data=subsetFedKetones) #over .05 so were good
        model=lmer(fed_ketones ~ BoutNum + (1|Bird), data=subsetFedKetones)
        Anova(model, type = "III", test.statistic = "F") #not sig
        
        #post medium
        subsetFedKetones = droplevels(na.omit(data[data$Group=="medium" & data$BoutType=="Post",
                                                   c("Bout", "BoutType", "BoutNum", "Group", "Bird", "fed_ketones")]))
        leveneTest(fed_ketones ~ BoutNum, data=subsetFedKetones) #over .05 so were good
        model=lmer(fed_ketones ~ BoutNum + (1|Bird), data=subsetFedKetones)
        Anova(model, type = "III", test.statistic = "F") # sig
        
        #post inc
        subsetFedKetones = droplevels(na.omit(data[data$Group=="increasing" & data$BoutType=="Post",
                                                   c("Bout", "BoutType", "BoutNum", "Group", "Bird", "fed_ketones")]))
        leveneTest(fed_ketones ~ BoutNum, data=subsetFedKetones) #over .05 so were good
        model=lmer(fed_ketones ~ BoutNum + (1|Bird), data=subsetFedKetones)
        Anova(model, type = "III", test.statistic = "F") #sig


#recovery
fedKetonesRecoveryGraph = ggplot(data=recoveryAvg, aes(x=Bout, y=fed_ketones_mean, color=Group, alpha=Group)) +
  geom_point(size=3, position=position_dodge(width=0.7)) + 
  geom_errorbar(aes(ymin=fed_ketones_mean-fed_ketones_se,
                    ymax=fed_ketones_mean+fed_ketones_se, 
                    color=Group, group=Group), width=.4, size=1, position=position_dodge(width=0.7)) +  
  scale_color_manual(values=c("forestgreen", "gold1", "orange", "red"), 
                     labels=c("Captivity-only", "Low Stress", "Medium Stress", "High Stress"),
                     name="Treatment Group") +
  #to have medium be only points
  scale_alpha_manual(values=c(1,1,0,1), guide="none") +
  new_scale("alpha") +
  geom_point(data=recovery, aes(x=Bout, y=fed_ketones, color=Group, alpha=Group), 
             size=2, position=position_dodge(width=0.4), show.legend = FALSE) +
  scale_alpha_manual(values=c(0,0,1,0)) +
  ylab("Fed β-hydroxybutyrate (mM)") +
  theme_classic() +
  theme(text=element_text(size=12),
        axis.text.x = element_text(angle = 30, hjust=.9)) +
  facet_wrap(vars(Bout), ncol=1, labeller=as_labeller(c("Recovery" = "C. Recovery"))) +
  theme(strip.text=element_text(hjust=0))

leveneTest(fed_ketones ~ Group, data=recovery[recovery$Group != "medium",])
summary(aov(fed_ketones ~ Group, data=recovery[recovery$Group != "medium",])) #not sig

#put  graphs together
layout= "
AAAAAB
AAAAAC"
fedKetonesGraph+theme(legend.position="none") +ylim(0.4,1.3)+ guide_area() + fedKetonesRecoveryGraph + ylim(0.4,1.3) +
  plot_layout(design=layout, guides="collect")


###### FOLD CHANGE KETONES  ######
changeKetonesAvg = na.omit(averages[,c("Bout", "BoutNum", "BoutType", "Group", "change_ketones_mean", "change_ketones_se")])
#make control group post's into pre's
changeKetonesAvg[changeKetonesAvg$Group == "control","Bout"] <- as.data.frame(sapply(changeKetonesAvg[changeKetonesAvg$Group == "control","Bout"],
                                                                                     gsub,pattern="Post ",replacement="Pre "))

#sig markings
tempSig = merge(changeKetonesAvg[changeKetonesAvg$BoutNum==6,], sigmarks)
tempSig[c(2,3,4,5,6),"changeket_int"] = tempSig[c(2,3,4,5,6),"change_ketones_mean"]

changeKetonesGraph = ggplot(data=changeKetonesAvg, aes(x=Bout, y=change_ketones_mean, color=Group, group=Group)) +
  geom_rect(xmin=1, xmax=2, ymin=-Inf, ymax=Inf, color="gray90", fill="gray90") +
  geom_rect(xmin=3, xmax=4, ymin=-Inf, ymax=Inf, color="gray90", fill="gray90") +
  geom_rect(xmin=5, xmax=6, ymin=-Inf, ymax=Inf, color="gray90", fill="gray90") +
  geom_rect(xmin=7, xmax=8, ymin=-Inf, ymax=Inf, color="gray90", fill="gray90") +
  geom_rect(xmin=9, xmax=10, ymin=-Inf, ymax=Inf, color="gray90", fill="gray90") +
  geom_rect(xmin=11, xmax=12, ymin=-Inf, ymax=Inf, color="gray90", fill="gray90") +
  geom_hline(yintercept=1, linetype="dashed", color = "gray") +
  geom_point(size=3) + 
  geom_line(size=1) +
  geom_errorbar(aes(ymin=change_ketones_mean-change_ketones_se,
                    ymax=change_ketones_mean+change_ketones_se, color=Group, group=Group), width=.2, size=1) +
  geom_point(data=tempSig, aes(x=12.5, y=as.numeric(changeket_int),  color=Group), show.legend=F, shape="*", size=8) +
  scale_color_manual(values=c("forestgreen", "gold1", "orange", "red"),
                     labels=c("Captivity-only", "Low Stress", "Medium Stress", "High Stress"),
                     name="Treatment Group") +
  ylab("Postprandial β-hydroxybutyrate Fold Change") +
  theme_classic() +
  expand_limits(x=13.5) +
  theme(text=element_text(size=12),
        axis.text.x = element_text(angle = 30, hjust=1)) +
  facet_wrap(vars(BoutType), ncol=1, labeller=as_labeller(c("Pre" = "A. Pre-Bout", 
                                                            "Post" = "B. Post-Bout"))) +
  theme(strip.text=element_text(hjust=0))

#full model
leveneTest(change_ketones ~ Group * BoutType * BoutNum, data=data) #need to transform
leveneTest(log10(change_ketones) ~ Group * BoutType * BoutNum, data=data) #need to transform
model = lmer(log10(change_ketones) ~ Group * BoutType * BoutNum + (1|Bird), data=data)
Anova(model, type = "III", test.statistic = "F") #lots sig

    #pre
    leveneTest(change_ketones ~ Group * BoutNum, data=data[data$BoutType=="Pre",]) #need to transform
    leveneTest(log10(change_ketones) ~ Group * BoutNum, data=data[data$BoutType=="Pre",]) #over .05 so were good
    model = lmer(log10(change_ketones) ~ Group * BoutNum + (1|Bird), data=data[data$BoutType=="Pre",])
    Anova(model, type = "III", test.statistic = "F") # sig

        #pre ctrl
        subsetChangeKetones = droplevels(na.omit(data[data$Group=="control" & data$BoutType=="Pre",
                                                      c("Bout", "BoutType", "BoutNum", "Group", "Bird", "change_ketones")]))
        leveneTest(change_ketones ~ BoutNum, data=subsetChangeKetones) #need to transform
        leveneTest(log10(change_ketones) ~ BoutNum, data=subsetChangeKetones) #need to transform
        model=lmer(log10(change_ketones) ~ BoutNum + (1|Bird), data=subsetChangeKetones)
        Anova(model, type = "III", test.statistic = "F") # sig
        
        #pre dec
        subsetChangeKetones = droplevels(na.omit(data[data$Group=="decreasing" & data$BoutType=="Pre",
                                                      c("Bout", "BoutType", "BoutNum", "Group", "Bird", "change_ketones")]))
        leveneTest(change_ketones ~ BoutNum, data=subsetChangeKetones) #good
        model=lmer(change_ketones ~ BoutNum + (1|Bird), data=subsetChangeKetones)
        Anova(model, type = "III", test.statistic = "F") # sig
        
        #pre med
        subsetChangeKetones = droplevels(na.omit(data[data$Group=="medium" & data$BoutType=="Pre",
                                                      c("Bout", "BoutType", "BoutNum", "Group", "Bird", "change_ketones")]))
        leveneTest(change_ketones ~ BoutNum, data=subsetChangeKetones) #good
        model=lmer(change_ketones ~ BoutNum + (1|Bird), data=subsetChangeKetones)
        Anova(model, type = "III", test.statistic = "F") # not sig
        
        #pre inc
        subsetChangeKetones = droplevels(na.omit(data[data$Group=="increasing" & data$BoutType=="Pre",
                                                      c("Bout", "BoutType", "BoutNum", "Group", "Bird", "change_ketones")]))
        leveneTest(change_ketones ~ BoutNum, data=subsetChangeKetones) #good
        model=lmer(change_ketones ~ BoutNum + (1|Bird), data=subsetChangeKetones)
        Anova(model, type = "III", test.statistic = "F") # sig

    #post
    leveneTest(change_ketones ~ Group * BoutNum, data=data[data$BoutType=="Post",]) #good
    model = lmer(change_ketones ~ Group * BoutNum + (1|Bird), data=data[data$BoutType=="Post",])
    Anova(model, type = "III", test.statistic = "F") # sig

        #post dec
        subsetChangeKetones = droplevels(na.omit(data[data$Group=="decreasing" & data$BoutType=="Post",
                                                      c("Bout", "BoutType", "BoutNum", "Group", "Bird", "change_ketones")]))
        leveneTest(change_ketones ~ BoutNum, data=subsetChangeKetones) #good
        model=lmer(change_ketones ~ BoutNum + (1|Bird), data=subsetChangeKetones)
        Anova(model, type = "III", test.statistic = "F") # not sig
        
        #post med
        subsetChangeKetones = droplevels(na.omit(data[data$Group=="medium" & data$BoutType=="Post",
                                                      c("Bout", "BoutType", "BoutNum", "Group", "Bird", "change_ketones")]))
        leveneTest(change_ketones ~ BoutNum, data=subsetChangeKetones) #good
        model=lmer(change_ketones ~ BoutNum + (1|Bird), data=subsetChangeKetones)
        Anova(model, type = "III", test.statistic = "F") #  sig
        
        #post inc
        subsetChangeKetones = droplevels(na.omit(data[data$Group=="increasing" & data$BoutType=="Post",
                                                      c("Bout", "BoutType", "BoutNum", "Group", "Bird", "change_ketones")]))
        leveneTest(change_ketones ~ BoutNum, data=subsetChangeKetones) #good
        model=lmer(change_ketones ~ BoutNum + (1|Bird), data=subsetChangeKetones)
        Anova(model, type = "III", test.statistic = "F") #  sig

#recovery
changeKetonesRecoveryGraph = ggplot(data=recoveryAvg, aes(x=Bout, y=change_ketones_mean, color=Group, alpha=Group)) +
  geom_hline(yintercept=1, linetype="dashed", color = "gray") +
  geom_point(size=3, position=position_dodge(width=0.7)) + 
  geom_errorbar(aes(ymin=change_ketones_mean-change_ketones_se,
                    ymax=change_ketones_mean+change_ketones_se, 
                    color=Group, group=Group), width=.4, size=1, position=position_dodge(width=0.7)) +  
  scale_color_manual(values=c("forestgreen", "gold1", "orange", "red"), 
                     labels=c("Captivity-only", "Low Stress", "Medium Stress", "High Stress"),
                     name="Treatment Group") +
  #to have medium be only points
  scale_alpha_manual(values=c(1,1,0,1), guide="none") +
  new_scale("alpha") +
  geom_point(data=recovery, aes(x=Bout, y=change_ketones, color=Group, alpha=Group), 
             size=2, position=position_dodge(width=0.4), show.legend = FALSE) +
  scale_alpha_manual(values=c(0,0,1,0)) +
  ylab("Postprandial β-hydroxybutyrate Fold Change") +
  theme_classic() +
  theme(text=element_text(size=12),
        axis.text.x = element_text(angle = 30, hjust=.9)) +
  facet_wrap(vars(Bout), ncol=1, labeller=as_labeller(c("Recovery" = "C. Recovery"))) +
  theme(strip.text=element_text(hjust=0))

leveneTest(change_ketones ~ Group, data=recovery[recovery$Group != "medium",])
summary(aov(change_ketones ~ Group, data=recovery[recovery$Group != "medium",])) #not sig

#put  graphs together
layout= "
AAAAAB
AAAAAC"
changeKetonesGraph+theme(legend.position="none") +ylim(0.3,1.7)+ guide_area() + changeKetonesRecoveryGraph + ylim(0.3,1.7) +
  plot_layout(design=layout, guides="collect")


#### URIC ACID ####
###### FASTED URIC ACID ######
fastedUAAvg = na.omit(averages[,c("Bout", "BoutNum", "BoutType", "Group", "fasted_UA_mean", "fasted_UA_se")])
#make control group post's into pre's
fastedUAAvg[fastedUAAvg$Group == "control","Bout"] <- as.data.frame(sapply(fastedUAAvg[fastedUAAvg$Group == "control","Bout"],
                                                                           gsub,pattern="Post ",replacement="Pre "))

#sig markings
tempSig = merge(fastedUAAvg[fastedUAAvg$BoutNum==6,], sigmarks)
tempSig[c(2,3),"fastedua_int"] = tempSig[c(2,3),"fasted_UA_mean"]

fastedUAGraph = ggplot(data=fastedUAAvg, aes(x=Bout, y=fasted_UA_mean, color=Group, group=Group)) +
  geom_rect(xmin=1, xmax=2, ymin=-Inf, ymax=Inf, color="gray90", fill="gray90") +
  geom_rect(xmin=3, xmax=4, ymin=-Inf, ymax=Inf, color="gray90", fill="gray90") +
  geom_rect(xmin=5, xmax=6, ymin=-Inf, ymax=Inf, color="gray90", fill="gray90") +
  geom_rect(xmin=7, xmax=8, ymin=-Inf, ymax=Inf, color="gray90", fill="gray90") +
  geom_rect(xmin=9, xmax=10, ymin=-Inf, ymax=Inf, color="gray90", fill="gray90") +
  geom_rect(xmin=11, xmax=12, ymin=-Inf, ymax=Inf, color="gray90", fill="gray90") +
  geom_point(size=3) + 
  geom_line(size=1) +
  geom_errorbar(aes(ymin=fasted_UA_mean-fasted_UA_se,
                    ymax=fasted_UA_mean+fasted_UA_se, color=Group, group=Group), width=.2, size=1) +
  geom_text(data=tempSig, aes(x=13, y=fasted_UA_mean, 
                              label=weight_group, color=Group), fontface="bold", show.legend=F) +
  geom_point(data=tempSig, aes(x=12.5, y=as.numeric(fastedua_int),  color=Group), show.legend=F, shape="*", size=8) +
  scale_color_manual(values=c("forestgreen", "gold1", "orange", "red"),
                     labels=c("Captivity-only", "Low Stress", "Medium Stress", "High Stress"),
                     name="Treatment Group") +
  ylab("Fasted Uric Acid (mg/dL)") +
  theme_classic() +
  expand_limits(x=13.5) +
  theme(text=element_text(size=12),
        axis.text.x = element_text(angle = 30, hjust=1)) +
  facet_wrap(vars(BoutType), ncol=1, labeller=as_labeller(c("Pre" = "A. Pre-Bout", 
                                                            "Post" = "B. Post-Bout"))) +
  theme(strip.text=element_text(hjust=0))

#full model
leveneTest(fasted_UA ~ Group * BoutType * BoutNum, data=data) #over 0.05 so were good
model = lmer(fasted_UA ~ Group * BoutType * BoutNum + (1|Bird), data=data)
Anova(model, type = "III", test.statistic = "F") #sig

    #pre
    leveneTest(fasted_UA ~ Group * BoutNum, data=data[data$BoutType=="Pre",]) #over .05 so were good
    model = lmer(fasted_UA ~ Group * BoutNum + (1|Bird), data=data[data$BoutType=="Pre",])
    Anova(model, type = "III", test.statistic = "F") #group is sig
    summary(glht(model, mcp(Group="Tukey"))) #medium vs ctrl and medium vs dec are diff
    cld(summary(glht(model, mcp(Group="Tukey"))))

    #post
    leveneTest(fasted_UA ~ Group * BoutNum, data=data[data$BoutType=="Post",]) #over .05 so were good
    model = lmer(fasted_UA ~ Group * BoutNum + (1|Bird), data=data[data$BoutType=="Post",])
    Anova(model, type = "III", test.statistic = "F") # sig

        #post dec
        subsetFastedUA = droplevels(na.omit(data[data$Group=="decreasing" & data$BoutType=="Post",
                                                 c("Bout", "BoutType", "BoutNum", "Group", "Bird", "fasted_UA")]))
        leveneTest(fasted_UA ~ BoutNum, data=subsetFastedUA) #over .05 so were good
        model=lmer(fasted_UA ~ BoutNum + (1|Bird), data=subsetFastedUA)
        Anova(model, type = "III", test.statistic = "F") #not sig
        
        #post medium
        subsetFastedUA = droplevels(na.omit(data[data$Group=="medium" & data$BoutType=="Post",
                                                 c("Bout", "BoutType", "BoutNum", "Group", "Bird", "fasted_UA")]))
        leveneTest(fasted_UA ~ BoutNum, data=subsetFastedUA) #over .05 so were good
        model=lmer(fasted_UA ~ BoutNum + (1|Bird), data=subsetFastedUA)
        Anova(model, type = "III", test.statistic = "F") #sig
        
        #post inc
        subsetFastedUA = droplevels(na.omit(data[data$Group=="increasing" & data$BoutType=="Post",
                                                 c("Bout", "BoutType", "BoutNum", "Group", "Bird", "fasted_UA")]))
        leveneTest(fasted_UA ~ BoutNum, data=subsetFastedUA) #over .05 so were good
        model=lmer(fasted_UA ~ BoutNum + (1|Bird), data=subsetFastedUA)
        Anova(model, type = "III", test.statistic = "F") #sig

#recovery
fastedUARecoveryGraph = ggplot(data=recoveryAvg, aes(x=Bout, y=fasted_UA_mean, color=Group, alpha=Group)) +
  geom_point(size=3, position=position_dodge(width=0.7)) + 
  geom_errorbar(aes(ymin=fasted_UA_mean-fasted_UA_se,
                    ymax=fasted_UA_mean+fasted_UA_se, 
                    color=Group, group=Group), width=.4, size=1, position=position_dodge(width=0.7)) +  
  scale_color_manual(values=c("forestgreen", "gold1", "orange", "red"), 
                     labels=c("Captivity-only", "Low Stress", "Medium Stress", "High Stress"),
                     name="Treatment Group") +
  #to have medium be only points
  scale_alpha_manual(values=c(1,1,0,1), guide="none") +
  new_scale("alpha") +
  geom_point(data=recovery, aes(x=Bout, y=fasted_UA, color=Group, alpha=Group), 
             size=2, position=position_dodge(width=0.4), show.legend = FALSE) +
  scale_alpha_manual(values=c(0,0,1,0)) +
  ylab("Fasted Uric Acid (mg/dL)") +
  theme_classic() +
  theme(text=element_text(size=12),
        axis.text.x = element_text(angle = 30, hjust=.9)) +
  facet_wrap(vars(Bout), ncol=1, labeller=as_labeller(c("Recovery" = "C. Recovery"))) +
  theme(strip.text=element_text(hjust=0))

leveneTest(fasted_UA ~ Group, data=recovery[recovery$Group != "medium",])
summary(aov(fasted_UA ~ Group, data=recovery[recovery$Group != "medium",])) #not sig

#put  graphs together
layout= "
AAAAAB
AAAAAC"
fastedUAGraph+theme(legend.position="none") + ylim(7.5,16) + guide_area() + fastedUARecoveryGraph + ylim(7.5,16) +
  plot_layout(design=layout, guides="collect")


###### FED URIC ACID ######
fedUAAvg = na.omit(averages[,c("Bout", "BoutNum", "BoutType", "Group", "fed_UA_mean", "fed_UA_se")])
#make control group post's into pre's
fedUAAvg[fedUAAvg$Group == "control","Bout"] <- as.data.frame(sapply(fedUAAvg[fedUAAvg$Group == "control","Bout"],
                                                                     gsub,pattern="Post ",replacement="Pre "))

tempSig = merge(fedUAAvg[fedUAAvg$BoutNum==6,], sigmarks)
tempSig[c(2,3),"fedua_int"] = tempSig[c(2,3), "fed_UA_mean"]

fedUAGraph = ggplot(data=fedUAAvg, aes(x=Bout, y=fed_UA_mean, color=Group, group=Group)) +
  geom_rect(xmin=1, xmax=2, ymin=-Inf, ymax=Inf, color="gray90", fill="gray90") +
  geom_rect(xmin=3, xmax=4, ymin=-Inf, ymax=Inf, color="gray90", fill="gray90") +
  geom_rect(xmin=5, xmax=6, ymin=-Inf, ymax=Inf, color="gray90", fill="gray90") +
  geom_rect(xmin=7, xmax=8, ymin=-Inf, ymax=Inf, color="gray90", fill="gray90") +
  geom_rect(xmin=9, xmax=10, ymin=-Inf, ymax=Inf, color="gray90", fill="gray90") +
  geom_rect(xmin=11, xmax=12, ymin=-Inf, ymax=Inf, color="gray90", fill="gray90") +
  geom_point(size=3) + 
  geom_line(size=1) +
  geom_errorbar(aes(ymin=fed_UA_mean-fed_UA_se,
                    ymax=fed_UA_mean+fed_UA_se, color=Group, group=Group), width=.2, size=1) +
  geom_point(data=tempSig, aes(x=12.5, y=as.numeric(fedua_int),  color=Group), show.legend=F, shape="*", size=8) +
  scale_color_manual(values=c("forestgreen", "gold1", "orange", "red"),
                     labels=c("Captivity-only", "Low Stress", "Medium Stress", "Increasing Stress"),
                     name="Treatment Group") +
  ylab("Fed Uric Acid (mg/dL)") +
  theme_classic() +
  expand_limits(x=13.5) +
  theme(text=element_text(size=12),
        axis.text.x = element_text(angle = 30, hjust=1)) +
  facet_wrap(vars(BoutType), ncol=1, labeller=as_labeller(c("Pre" = "A. Pre-Bout", 
                                                            "Post" = "B. Post-Bout"))) +
  theme(strip.text=element_text(hjust=0))

#full model
leveneTest(fed_UA ~ Group * BoutType * BoutNum, data=data) #over 0.05 so were good
model = lmer(fed_UA ~ Group * BoutType * BoutNum + (1|Bird), data=data)
Anova(model, type = "III", test.statistic = "F") #boutType * group sig
summary(glht(model, mcp(Group="Tukey"))) #no sig

    #pre
    leveneTest(fed_UA ~ Group * BoutNum, data=data[data$BoutType=="Pre",]) #over .05 so were good
    model = lmer(fed_UA ~ Group * BoutNum + (1|Bird), data=data[data$BoutType=="Pre",])
    Anova(model, type = "III", test.statistic = "F") #not sig
    
    #Post
    leveneTest(fed_UA ~ Group * BoutNum, data=data[data$BoutType=="Post",]) #over .05 so were good
    model = lmer(fed_UA ~ Group * BoutNum + (1|Bird), data=data[data$BoutType=="Post",])
    Anova(model, type = "III", test.statistic = "F") #bout type * group is sig

        #post dec
        subsetFedUA = droplevels(na.omit(data[data$Group=="decreasing" & data$BoutType=="Post",
                                              c("Bout", "BoutType", "BoutNum", "Group", "Bird", "fed_UA")]))
        leveneTest(fed_UA ~ BoutNum, data=subsetFedUA) #over .05 so were good
        model=lmer(fed_UA ~ BoutNum + (1|Bird), data=subsetFedUA)
        Anova(model, type = "III", test.statistic = "F") #not sig
        
        #post medium
        subsetFedUA = droplevels(na.omit(data[data$Group=="medium" & data$BoutType=="Post",
                                              c("Bout", "BoutType", "BoutNum", "Group", "Bird", "fed_UA")]))
        leveneTest(fed_UA ~ BoutNum, data=subsetFedUA) #over .05 so were good
        model=lmer(fed_UA ~ BoutNum + (1|Bird), data=subsetFedUA)
        Anova(model, type = "III", test.statistic = "F") #sig
        
        #post inc
        subsetFedUA = droplevels(na.omit(data[data$Group=="increasing" & data$BoutType=="Post",
                                              c("Bout", "BoutType", "BoutNum", "Group", "Bird", "fed_UA")]))
        leveneTest(fed_UA ~ BoutNum, data=subsetFedUA) #over .05 so were good
        model=lmer(fed_UA ~ BoutNum + (1|Bird), data=subsetFedUA)
        Anova(model, type = "III", test.statistic = "F") #sig


#recovery
fedUARecoveryGraph = ggplot(data=recoveryAvg, aes(x=Bout, y=fed_UA_mean, color=Group, alpha=Group)) +
  geom_point(size=3, position=position_dodge(width=0.7)) + 
  geom_errorbar(aes(ymin=fed_UA_mean-fed_UA_se,
                    ymax=fed_UA_mean+fed_UA_se, 
                    color=Group, group=Group), width=.4, size=1, position=position_dodge(width=0.7)) +  
  scale_color_manual(values=c("forestgreen", "gold1", "orange", "red"), 
                     labels=c("Captivity-only", "Low Stress", "Medium Stress", "High Stress"),
                     name="Treatment Group") +
  #to have medium be only points
  scale_alpha_manual(values=c(1,1,0,1), guide="none") +
  new_scale("alpha") +
  geom_point(data=recovery, aes(x=Bout, y=fed_UA, color=Group, alpha=Group), 
             size=2, position=position_dodge(width=0.4), show.legend = FALSE) +
  scale_alpha_manual(values=c(0,0,1,0)) +
  ylab("Fed Uric Acid (mg/dL)") +
  theme_classic() +
  theme(text=element_text(size=12),
        axis.text.x = element_text(angle = 30, hjust=.9)) +
  facet_wrap(vars(Bout), ncol=1, labeller=as_labeller(c("Recovery" = "C. Recovery"))) +
  theme(strip.text=element_text(hjust=0))

leveneTest(fed_UA ~ Group, data=recovery[recovery$Group != "medium",])
summary(aov(fed_UA ~ Group, data=recovery[recovery$Group != "medium",])) #not sig

#put  graphs together
layout= "
AAAAAB
AAAAAC"
fedUAGraph+theme(legend.position="none") + ylim(9,20) + guide_area() + fedUARecoveryGraph + ylim(9,20) + 
  plot_layout(design=layout, guides="collect")


###### FOLD CHANGE URIC ACID ######
changeUAAvg = na.omit(averages[,c("Bout", "BoutNum", "BoutType", "Group", "change_UA_mean", "change_UA_se")])
#make control group post's into pre's
changeUAAvg[changeUAAvg$Group == "control","Bout"] <- as.data.frame(sapply(changeUAAvg[changeUAAvg$Group == "control","Bout"],
                                                                           gsub,pattern="Post ",replacement="Pre "))

#sig markings
tempSig = merge(changeUAAvg[changeUAAvg$BoutNum==6,], sigmarks)
tempSig[4,c("change_UA_mean")] = 1.19
tempSig[1,"change_UA_mean"] = 1.29
tempSig[2,"change_UA_mean"] = 1.4
changeUAAvg$dummy = c(rep("x",1,dim(changeUAAvg)[1]))

changeUAGraph = ggplot(data=changeUAAvg, aes(x=Bout, y=change_UA_mean, color=Group, group=Group)) +
  geom_rect(xmin=1, xmax=2, ymin=-Inf, ymax=Inf, color="gray90", fill="gray90") +
  geom_rect(xmin=3, xmax=4, ymin=-Inf, ymax=Inf, color="gray90", fill="gray90") +
  geom_rect(xmin=5, xmax=6, ymin=-Inf, ymax=Inf, color="gray90", fill="gray90") +
  geom_rect(xmin=7, xmax=8, ymin=-Inf, ymax=Inf, color="gray90", fill="gray90") +
  geom_rect(xmin=9, xmax=10, ymin=-Inf, ymax=Inf, color="gray90", fill="gray90") +
  geom_rect(xmin=11, xmax=12, ymin=-Inf, ymax=Inf, color="gray90", fill="gray90") +
  geom_hline(yintercept=1, linetype="dashed", color = "gray") +
  geom_point(size=3) + 
  geom_line(size=1) +
  geom_errorbar(aes(ymin=change_UA_mean-change_UA_se,
                    ymax=change_UA_mean+change_UA_se, color=Group, group=Group), width=.2, size=1) +
  geom_text(data=tempSig, aes(x=13, y=change_UA_mean, 
                              label=changeua_group, color=Group), fontface="bold", show.legend=F) +
  scale_color_manual(values=c("forestgreen", "gold1", "orange", "red"),
                     labels=c("Captivity-only", "Low Stress", "Medium Stress", "High Stress"),
                     name="Treatment Group") +
  ylab("Postprandial Uric Acid Fold Change") +
  theme_classic() +
  expand_limits(x=13.5) +
  theme(text=element_text(size=12),
        axis.text.x = element_text(angle = 30, hjust=1)) +
  facet_wrap(vars(dummy), ncol=1, labeller=as_labeller(c("x" = "A. Chronic Stress"))) +
  theme(strip.text=element_text(hjust=0))

#full model
leveneTest(change_UA ~ Group * BoutType * BoutNum, data=data) #over 0.05 so were good
model = lmer(change_UA ~ Group * BoutType * BoutNum + (1|Bird), data=data)
Anova(model, type = "III", test.statistic = "F") #bout num and group sig, not bout type - won't split for stats
summary(glht(model, mcp(Group="Tukey"))) #medium vs ctrl is diff

#full model without bout type
leveneTest(change_UA ~ BoutNum * Group, data=data) #over 0.05 so were good
model = lmer(change_UA ~  BoutNum * Group + (1|Bird), data=data)
Anova(model, type = "III", test.statistic = "F") #sig
summary(glht(model, mcp(Group="Tukey"))) #medium vs ctrl and medium vs dec is diff
cld(summary(glht(model, mcp(Group="Tukey"))))

    #ctrl
    subsetChangeUA = droplevels(na.omit(data[data$Group=="control",
                                             c("Bout", "BoutType", "BoutNum", "Group", "Bird", "change_UA")]))
    leveneTest(change_UA ~ BoutNum, data=subsetChangeUA) #over .05 so were good
    model=lmer(change_UA ~ BoutNum + (1|Bird), data=subsetChangeUA)
    Anova(model, type = "III", test.statistic = "F") # sig

    #dec
    subsetChangeUA = droplevels(na.omit(data[data$Group=="decreasing",
                                             c("Bout", "BoutType", "BoutNum", "Group", "Bird", "change_UA")]))
    leveneTest(change_UA ~ BoutNum , data=subsetChangeUA) #over .05 so were good
    model=lmer(change_UA ~ BoutNum + (1|Bird), data=subsetChangeUA)
    Anova(model, type = "III", test.statistic = "F") #not sig
    
    #med 
    subsetChangeUA = droplevels(na.omit(data[data$Group=="medium",
                                             c("Bout", "BoutType", "BoutNum", "Group", "Bird", "change_UA")]))
    leveneTest(change_UA ~ BoutNum , data=subsetChangeUA) #over .05 so were good
    model=lmer(change_UA ~ BoutNum  + (1|Bird), data=subsetChangeUA)
    Anova(model, type = "III", test.statistic = "F") # sig
    
    #inc
    subsetChangeUA = droplevels(na.omit(data[data$Group=="increasing",
                                             c("Bout", "BoutType", "BoutNum", "Group", "Bird", "change_UA")]))
    leveneTest(change_UA ~ BoutNum , data=subsetChangeUA) #over .05 so were good
    model=lmer(change_UA ~ BoutNum + (1|Bird), data=subsetChangeUA)
    Anova(model, type = "III", test.statistic = "F") #not sig


#recovery
changeUARecoveryGraph = ggplot(data=recoveryAvg, aes(x=Bout, y=change_UA_mean, color=Group, alpha=Group)) +
  geom_hline(yintercept=1, linetype="dashed", color = "gray") +
  geom_point(size=3, position=position_dodge(width=0.7)) + 
  geom_errorbar(aes(ymin=change_UA_mean-change_UA_se,
                    ymax=change_UA_mean+change_UA_se, 
                    color=Group, group=Group), width=.4, size=1, position=position_dodge(width=0.7)) +  
  scale_color_manual(values=c("forestgreen", "gold1", "orange", "red"), 
                     labels=c("Captivity-only", "Low Stress", "Medium Stress", "High Stress"),
                     name="Treatment Group") +
  #to have medium be only points
  scale_alpha_manual(values=c(1,1,0,1), guide="none") +
  new_scale("alpha") +
  geom_point(data=recovery, aes(x=Bout, y=change_UA, color=Group, alpha=Group), 
             size=2, position=position_dodge(width=0.4), show.legend = FALSE) +
  scale_alpha_manual(values=c(0,0,1,0)) +
  ylab("Postprandial Uric Acid Fold Change") +
  theme_classic() +
  theme(text=element_text(size=12),
        axis.text.x = element_text(angle = 30, hjust=.9)) +
  facet_wrap(vars(Bout), ncol=1, labeller=as_labeller(c("Recovery" = "B. Recovery"))) +
  theme(strip.text=element_text(hjust=0))

leveneTest(change_UA ~ Group, data=recovery[recovery$Group != "medium",])
summary(aov(change_UA ~ Group, data=recovery[recovery$Group != "medium",])) #not sig

#put  graphs together
layout= "
AAAAAB"
changeUAGraph+theme(legend.position="none") + ylim(0.85,2.4) + changeUARecoveryGraph + ylim(0.85,2.4) + 
  plot_layout(design=layout, guides="collect")
