# Supplementary material for: Varying intensities of chronic stress induce inconsistent responses in weight and plasma metabolites in house sparrows (Passer domesticus)
Source: PeerJ. 2023 Jul 10;11:e15661. doi: 10.7717/peerj.15661 (PMC10340100; doi:10.7717/peerj.15661)
Supplement: Supplemental Information 1 — R code, raw data, and the significance markings (based on the statistical analyses in the code). [file peerj-11-15661-s001.zip › supplemental_data.csv]

Bout	BoutNum	BoutType	Group	Bird	weight	percent_weight	fasted_glucose	fed_glucose	fasted_ketones	fed_ketones	fasted_UA	fed_UA
Pre 1	1	Pre	decreasing	m160	25	100	299	390	0.9	0.7	5.2	14.9
Pre 1	1	Pre	decreasing	f526	25	100	399	267	0.9	0.5	16.6	8.9
Pre 1	1	Pre	decreasing	m148	25	100	343	258	0.9	0.7	7	11.4
Pre 1	1	Pre	decreasing	f500	22	100	355	377	0.9	0.7	6.4	18.1
Pre 1	1	Pre	decreasing	m538	23	100	370	422	0.7	0.5	9	14.9
Pre 1	1	Pre	decreasing	f443	22	100	302	335	0.7	0.6	9.5	12.4
Pre 1	1	Pre	decreasing	f147	22	100	401	390	0.5	0.7	12.6	15.8
Pre 1	1	Pre	decreasing	f548	25	100	303	378	1.1	0.8	7.4	18.1
Pre 1	1	Pre	decreasing	f522	25	100	261	377	2.1	0.8	9	10.9
Pre 1	1	Pre	decreasing	f498	21	100	299	285	1.2	0.9	12.1	13.5
Pre 1	1	Pre	medium	f554	25	100	329	301	0.7	0.7	12	14.8
Pre 1	1	Pre	medium	f516	24	100	311	361	0.6	0.6	17.8	11.9
Pre 1	1	Pre	medium	m379	24	100	362	409	0.6	0.6	15.7	15
Pre 1	1	Pre	medium	f506	26	100	410	462	0.6	0.7	17.7	20
Pre 1	1	Pre	medium	m499	25	100	382	480	1.1	0.8	12	18.1
Pre 1	1	Pre	medium	m510	26	100	290	318	1.1	1.7	11.5	11.4
Pre 1	1	Pre	medium	f105	26	100	321	373	1.4	0.6	8.4	17.5
Pre 1	1	Pre	medium	f122	25	100	224	287	0.9	0.9	16.1	20
Pre 1	1	Pre	medium	m520	25	100	313	385	1.2	0.7	10.4	16.4
Pre 1	1	Pre	medium	f521	24	100	304	327	1.1	0.7	16	18
Pre 1	1	Pre	increasing	m475	26.5	100	327	400	0.7	1.1	8.4	14.4
Pre 1	1	Pre	increasing	f558	26	100	289	430	1.1	1	8.4	13.9
Pre 1	1	Pre	increasing	m566	26	100	242	370	0.8	0.9	10.8	7.9
Pre 1	1	Pre	increasing	f570	27	100	338		0.9	0.9	10.8	16.3
Pre 1	1	Pre	increasing	m121	24	100		425	0.7	0.8	14.4	14.8
Pre 1	1	Pre	increasing	f102	26	100	298	355	1.8	0.9	5.8	12.3
Pre 1	1	Pre	increasing	m010	24	100	333	392	0.9	0.7	9.9	15.3
Pre 1	1	Pre	increasing	f555	28	100	293	341	0.7	0.9	14.4	11.3
Pre 1	1	Pre	increasing	m251	30	100	290	451	0.9	0.7	20	14.3
Pre 1	1	Pre	increasing	f145	24	100	300	417	0.6	0.8	11.5	15.8
Pre 1	1	Pre	control	m579	25	100	366	311	0.7	0.5	6.9	11.6
Pre 1	1	Pre	control	f492	26	100	330	318	0.9	0.8	5.9	14.3
Pre 1	1	Pre	control	m132	26	100	331	369	0.7	0.5	10.4	20
Pre 1	1	Pre	control	f527	26	100	301	351	1.6	0.6	8.9	15.5
Pre 1	1	Pre	control	m508	25	100	256	348	0.7	0.6	8.3	13.1
Pre 1	1	Pre	control	f318	25	100	362	313	0.5	0.8	11.4	20
Pre 1	1	Pre	control	m574	24	100	340	338	1.3	0.6	5.8	14
Pre 1	1	Pre	control	f577	23	100	284	339	0.9	0.7	5.8	12.5
Pre 1	1	Pre	control	m571	25	100	359	292	1.2	0.7	19.8	12.5
Pre 1	1	Pre	control	f568	22	100	266	477		0.6	9.3	14.1
Post 1	1	Post	decreasing	m160	25	100	373	348	1.1	0.7	10.5	13.6
Post 1	1	Post	decreasing	f526	23	92	338	366	0.8	0.6	5.9	19.3
Post 1	1	Post	decreasing	m148	25	100	339	403	0.7	0.7	11.4	15.1
Post 1	1	Post	decreasing	f500	23	104.5454545	313	345	0.7	0.7	6.3	9
Post 1	1	Post	decreasing	m538	25.5	110.8695652	333	315	0.9	0.6	6.3	11
Post 1	1	Post	decreasing	f443	25.5	115.9090909	347	321	0.8	0.6	15.8	14.1
Post 1	1	Post	decreasing	f147	21	95.45454545	364	322	0.8	0.6	9.3	11.5
Post 1	1	Post	decreasing	f548	25	100	338	332	0.8	0.8	10.7	15.7
Post 1	1	Post	decreasing	f522	25	100	336	373	0.9	0.7	11.3	12.6
Post 1	1	Post	decreasing	f498	22	104.7619048	348	322	1.1	0.8	11.5	18.3
Post 1	1	Post	medium	f554	27	108	323	305	0.8	0.6	11.5	12.6
Post 1	1	Post	medium	f516	25	104.1666667	330	360	1	0.6	15	12
Post 1	1	Post	medium	m379	24	100	346	361	0.5	0.6	8.9	10.5
Post 1	1	Post	medium	f506	23	88.46153846	421	383	0.6	0.6	12.4	14.1
Post 1	1	Post	medium	m499	24	96	428	426	0.8	0.9	10.8	12.6
Post 1	1	Post	medium	f105	24	92.30769231	369	321	1.1	1.1	10.8	12
Post 1	1	Post	medium	f122			364		0.8		18
Post 1	1	Post	medium	m510	26	100	366	332	0.8	0.7	12.8	17.2
Post 1	1	Post	medium	m520	25	100	302	404	1	0.8	10.8	15.6
Post 1	1	Post	medium	f521	27.5	114.5833333	332	310	1	0.7	12.3	14.6
Post 1	1	Post	increasing	m475	27	101.8867925	315	350	0.8	0.7	7.3	12
Post 1	1	Post	increasing	f558	24	92.30769231	363	384	0.7	0.8	9.3	12
Post 1	1	Post	increasing	m566	25.5	98.07692308	331	302	0.8	0.6	10.7	16.6
Post 1	1	Post	increasing	f570	23	85.18518519	309	458	1.9	0.7	7.8	20
Post 1	1	Post	increasing	m121	23	95.83333333	401	371	0.9	0.6	8.8	14.6
Post 1	1	Post	increasing	f102	25	96.15384615	345	370	1.4	0.7	6.8	13
Post 1	1	Post	increasing	m010	26	108.3333333	291	438	0.9	0.6	11.7	16.6
Post 1	1	Post	increasing	f555	24.5	87.5	297	332	0.9	0.7	10.2	16.5
Post 1	1	Post	increasing	m251	27.5	91.66666667	363	341	0.8	0.6	14.7	18.2
Post 1	1	Post	increasing	f145	26	108.3333333	339	383	0.8	0.6	17.3	17.6
Pre 2	2	Pre	decreasing	m160	26	104	376	474		0.8	9	19.6
Pre 2	2	Pre	decreasing	f526	24	96	302	428	1.6	0.8	4.3	8.4
Pre 2	2	Pre	decreasing	m148	25	100	397	319	0.7	0.7	10.8	11.9
Pre 2	2	Pre	decreasing	f500	24	109.0909091	317	371	0.9	0.9	5.8	11.5
Pre 2	2	Pre	decreasing	m538	23	100	372	395	1	0.8	6.8	16
Pre 2	2	Pre	decreasing	f443	24	109.0909091	313	355	0.7	0.8	7.8	10
Pre 2	2	Pre	decreasing	f147
Pre 2	2	Pre	decreasing	f548	24	96	366	399	0.7	0.7	8	9.4
Pre 2	2	Pre	decreasing	f522	25	100	397	366	1.7	0.8	12.5	14.7
Pre 2	2	Pre	decreasing	f498	21	100	332	373	1.2	0.8	11.5	18.2
Pre 2	2	Pre	medium	f554	25	100	346	342	1.4	0.8	12.4	10.9
Pre 2	2	Pre	medium	f516	22	91.66666667	380	478	0.9	0.7	10.4	10.9
Pre 2	2	Pre	medium	m379	25	104.1666667	375	331	0.6	0.6	13.4	15.6
Pre 2	2	Pre	medium	f506	25	96.15384615	352	445	1	1.7	19.3	17.6
Pre 2	2	Pre	medium	m499	24	96	365	500	1.2	1.3	9.8	17.2
Pre 2	2	Pre	medium	f105	24	92.30769231	404	373	1.4	0.6	8.8	12.5
Pre 2	2	Pre	medium	f122	26	104	362	397	0.8	0.9	19.8	20
Pre 2	2	Pre	medium	m510	26	100	397	354	0.9	0.6	12.2	12.4
Pre 2	2	Pre	medium	m520	24	96	358	411	2.3	1.3	7.8	15.9
Pre 2	2	Pre	medium	f521	25	104.1666667	289	337	1.5	0.9	14.7	10.8
Pre 2	2	Pre	increasing	m475	26	98.11320755	301	442	0.9	0.7	11.7	11.8
Pre 2	2	Pre	increasing	f558	24	92.30769231	406	325	0.6	0.8	14.3	16.3
Pre 2	2	Pre	increasing	m566	25	96.15384615	293	272	0.8	0.9	9.2	15.4
Pre 2	2	Pre	increasing	f570	25	92.59259259	357	433	1.2	0.8	12.7	14.4
Pre 2	2	Pre	increasing	m121	24	100	393	421	0.8	0.6	13.3	13.8
Pre 2	2	Pre	increasing	f102	25	96.15384615	331	419	1.2	0.8	7.8	15.4
Pre 2	2	Pre	increasing	m010	26	108.3333333	333	360	0.6	0.7	14.3	13.8
Pre 2	2	Pre	increasing	f555	24	85.71428571	317	391	0.9	0.8	19.4	19
Pre 2	2	Pre	increasing	m251	23	76.66666667	311	353	0.8	0.9	8.2	14.8
Pre 2	2	Pre	increasing	f145	24	100	354	349	0.8	1.1	11.3	17.9
Post 2	2	Pre	control	m579	25	100	318	376	0.6	1.1	10.1	9.9
Post 2	2	Pre	control	f492	28	107.6923077	328	269	0.8	1.7	7.7	10.4
Post 2	2	Pre	control	m132	26	100	278	357	0.6	1.6	20	13.5
Post 2	2	Pre	control	f527	25	96.15384615	236	287	0.8	1.1	19.6	18.7
Post 2	2	Pre	control	m508	24	96	299	314	0.8	1.4	12.6	9
Post 2	2	Pre	control	f318	23	92	319	390	0.8	1.3	10.5	9.4
Post 2	2	Pre	control	m574	25	104.1666667	360	485	1.3	0.9	7.9	18.7
Post 2	2	Pre	control	f577			352	487	0.8	0.7	13.5	19.3
Post 2	2	Pre	control	m571	25	100	337	401	1.1	0.8	11.4	15.1
Post 2	2	Pre	control	f568	24	109.0909091	416	438	1.1	0.6	11.9	16.1
Post 2	2	Post	decreasing	m160	26	104	362	361		0.7	18.8	12
Post 2	2	Post	decreasing	f526	25	100	325	326	0.6	0.5	5.2	10
Post 2	2	Post	decreasing	m148	25	100	354	348	0.7	0.7	12.9	13.9
Post 2	2	Post	decreasing	f500	25	113.6363636	343	328	1.1	1.2	8.9	11.9
Post 2	2	Post	decreasing	m538	25	108.6956522	372	321	0.6	0.8	11.4	18.1
Post 2	2	Post	decreasing	f443	25	113.6363636	295	261	0.6	0.6	11.4	15.4
Post 2	2	Post	decreasing	f147
Post 2	2	Post	decreasing	f548	24	96	300	326	0.5	0.6	10.8	13.4
Post 2	2	Post	decreasing	f522	25	100	339	469	0.9	0.7	12.8	20
Post 2	2	Post	decreasing	f498	21	100	361	297	0.9	0.8	15.4	15.8
Post 2	2	Post	medium	f554	24.5	98	282	358	2	0.7	8.5	15.7
Post 2	2	Post	medium	f516	22	91.66666667	290	416	0.9	0.7	8.4	17.3
Post 2	2	Post	medium	m379	25	104.1666667	322	360	0.9	0.6	7.4	12.6
Post 2	2	Post	medium	f506
Post 2	2	Post	medium	m499	26	104	424	435	0.7	0.9	8.4	12
Post 2	2	Post	medium	f105	22.5	86.53846154	375	358	0.7	0.6	12	14.1
Post 2	2	Post	medium	f122	25	100	341	475		0.7	11.6	18.7
Post 2	2	Post	medium	m510	26	100	335	414	1.2	0.8	9	16.5
Post 2	2	Post	medium	m520	23	92	358	364	1.7	0.9	9	13.6
Post 2	2	Post	medium	f521	24	100	267	320	1.2	0.6	4.3	10.9
Post 2	2	Post	increasing	m475	27	101.8867925	431	392	0.9	0.6	11	12.5
Post 2	2	Post	increasing	f558	24	92.30769231	343	416	0.8	0.7	13.5	19.1
Post 2	2	Post	increasing	m566	25.5	98.07692308	377	430	0.7	0.6	20	20
Post 2	2	Post	increasing	f570	22	81.48148148	404	427	0.8	0.6	14.4	18
Post 2	2	Post	increasing	m121	24	100	424	499	1.2	0.7	11.3	15.4
Post 2	2	Post	increasing	f102	24.5	94.23076923	286	413	1.9	0.8	6.8	19.4
Post 2	2	Post	increasing	m010	25	104.1666667	407	455	0.7	0.7	15.3	17.9
Post 2	2	Post	increasing	f555	26	92.85714286	367	428	0.7	0.8	16.9	18.9
Post 2	2	Post	increasing	m251	28	93.33333333	316	467	0.7	0.7	10.7	16.8
Post 2	2	Post	increasing	f145	26	108.3333333	347	404	0.6	0.7	12.2	17.8
Pre 3	3	Pre	decreasing	m160	26	104	434	349	0.7	0.6	16.3	14.6
Pre 3	3	Pre	decreasing	f526	24.5	98	288	330	0.4	0.8	7.8	9.4
Pre 3	3	Pre	decreasing	m148	25	100	338	351	0.6	0.9	12.3	16.6
Pre 3	3	Pre	decreasing	f500	25	113.6363636	344	338	0.8	1.4	13.3	9
Pre 3	3	Pre	decreasing	m538	25.5	110.8695652	397	427	0.7	1.2	13.3	13.4
Pre 3	3	Pre	decreasing	f443	26.5	120.4545455
Pre 3	3	Pre	decreasing	f548	24	96	352	367	0.8	0.7	9.8	17.1
Pre 3	3	Pre	decreasing	f522	26	104	353	303	1.1	1.6	13.3	16.2
Pre 3	3	Pre	decreasing	f498	23	109.5238095	309	374	2.3	0.9	13.8	13.9
Pre 3	3	Pre	medium	f554	25.5	102	312	351	0.8	0.8	8.8	12.4
Pre 3	3	Pre	medium	f516	25	104.1666667	413	369	0.6	0.9	12.8	12.8
Pre 3	3	Pre	medium	m379	25	104.1666667	364	405	0.6	0.5	11.3	10.9
Pre 3	3	Pre	medium	m499	26.5	106	375	364	1	0.9	9.3	19
Pre 3	3	Pre	medium	f105	23	88.46153846	335	336	0.6	0.7	12.3	11.4
Pre 3	3	Pre	medium	m510	26	100	356	383	0.7	1	14.4	12.8
Pre 3	3	Pre	medium	f122	25.5	102	369	329	1.1	0.8	12.8	14.2
Pre 3	3	Pre	medium	m520	25	100	338	336	1.8	1.2	9.9	13.3
Pre 3	3	Pre	medium	f521	25	104.1666667	376	382	1.2	0.9	10.3	9
Pre 3	3	Pre	increasing	m475	27.5	103.7735849	404	388	0.6	1.2	8.9	5.7
Pre 3	3	Pre	increasing	f558	25.5	98.07692308	280	333	0.7	0.8	10.4	10.8
Pre 3	3	Pre	increasing	m566	25.5	98.07692308	335	288	1.2	0.9	6.3	11.3
Pre 3	3	Pre	increasing	f570	22	81.48148148	275	396	1.9	1	13.5	16.9
Pre 3	3	Pre	increasing	m121	23.5	97.91666667		467	1	0.6	20	15.5
Pre 3	3	Pre	increasing	f102	24.5	94.23076923	390	464	1	0.8	13.4	18.4
Pre 3	3	Pre	increasing	m010	25	104.1666667	306	475	0.9	0.6	11.4	12.2
Pre 3	3	Pre	increasing	f555	25.5	91.07142857	317	332	0.9	1	10.8	15
Pre 3	3	Pre	increasing	m251	28.5	95	335	337	1	0.8	10.3	13.2
Pre 3	3	Pre	increasing	f145	27.5	114.5833333	354	332	1	1.2	13.8	14.1
Post 3	3	Pre	control	m579	25	100	289	400	0.9	1	3.9	7.8
Post 3	3	Pre	control	f492	26	100	273	268			7.8	9.3
Post 3	3	Pre	control	m132	27	103.8461538	283	372	1.1	0.8	17.5	14
Post 3	3	Pre	control	f527	26	100	334	419	1.1	0.9	5.4	17.2
Post 3	3	Pre	control	m508	26	104	310	423	0.7	1	8.4	14.7
Post 3	3	Pre	control	f318	25	100	306	375	0.7	0.9	8.8	10
Post 3	3	Pre	control	m574	27	112.5	334	396	0.9	0.8	11.7	15.9
Post 3	3	Pre	control	m571	28	112	316	318	1.3	0.8	8.4	12.1
Post 3	3	Pre	control	f568	25	113.6363636	373	394	0.9	0.8	11.2	15.7
Post 3	3	Post	decreasing	m160	27	108	355	385	1.7	0.9	8.8	20
Post 3	3	Post	decreasing	f526	25	100	301	341	0.7	0.6	11.6	12.4
Post 3	3	Post	decreasing	m148	26	104	350	410	1	0.9	17.3	14.6
Post 3	3	Post	decreasing	f500	26	118.1818182	295	325	0.8	0.9	7.7	11.8
Post 3	3	Post	decreasing	m538	27	117.3913043	314	298	1.7	0.6	5.8	19.5
Post 3	3	Post	decreasing	f443
Post 3	3	Post	decreasing	f548	25	100	316	406	0.7	0.7	12.5	15.3
Post 3	3	Post	decreasing	f522	27	108	316	297	0.9	1	11.5	18.9
Post 3	3	Post	decreasing	f498	23	109.5238095	282	331	0.8	0.6	15.9	20
Post 3	3	Post	medium	f554	25	100	302	350	0.9	0.8	10.3	9.3
Post 3	3	Post	medium	f516	24	100	339	361	0.6	0.8	15.1	17.2
Post 3	3	Post	medium	m379	25	104.1666667	421	348	0.4	0.5	12.1	17.1
Post 3	3	Post	medium	m499	27.5	110	359	454	0.8	0.7	16.5	16.5
Post 3	3	Post	medium	f105	24	92.30769231	251	340	0.8	0.8	20	17.4
Post 3	3	Post	medium	m510	25	96.15384615	368	397	1	0.8	11.1	14.1
Post 3	3	Post	medium	f122			405	276	1	0.7	14	20
Post 3	3	Post	medium	m520	24.5	98	325	316	1.6	1.2	9.6	16.9
Post 3	3	Post	medium	f521	25	104.1666667	327	343	1.2	0.8	7.7	11.1
Post 3	3	Post	increasing	m475	26.5	100	465	498	0.5	0.7	13.9	15.7
Post 3	3	Post	increasing	f558	24.5	94.23076923	378	352	0.9	1.5	10.8	15.7
Post 3	3	Post	increasing	m566	26.5	101.9230769	362	356	0.7	1.1	20	14.4
Post 3	3	Post	increasing	f570	24.5	90.74074074	371	412	0.7	0.9	15	16.5
Post 3	3	Post	increasing	m121	24.5	102.0833333	341	390	1	0.6	17.5	18
Post 3	3	Post	increasing	f102	23.5	90.38461538	378	349	1	0.8	14.9	14.7
Post 3	3	Post	increasing	m010	25	104.1666667	324	472	0.9	0.7	11.7	13.5
Post 3	3	Post	increasing	f555	25	89.28571429	337	379	0.7	0.8	17.9	20
Post 3	3	Post	increasing	m251	27.5	91.66666667	308	405	0.9	0.9	12	19.9
Post 3	3	Post	increasing	f145	26	108.3333333	396	413	1.1	0.9	10.6	19.5
Pre 4	4	Pre	decreasing	m160	26	104	363	391	0.8	0.7	14.7	15.8
Pre 4	4	Pre	decreasing	f526	24	96	353	321	0.7	1.3	6.5	7.7
Pre 4	4	Pre	decreasing	m148	24.5	98	332	332	1.7	0.6	7.5	14.8
Pre 4	4	Pre	decreasing	f500	26.5	120.4545455	321	310			5.3	7.7
Pre 4	4	Pre	decreasing	m538	25	108.6956522	418	318	0.7	1	14.9	18.2
Pre 4	4	Pre	decreasing	f443			312	241	0.6	0.9	14.4	14.8
Pre 4	4	Pre	decreasing	f548	26	104	375	355	0.6	0.5	8.7	11.5
Pre 4	4	Pre	decreasing	f522	25.5	102	316	397		0.8	13.2	20
Pre 4	4	Pre	decreasing	f498	23.5	111.9047619	345	348	0.8	0.9	13.1	19.6
Pre 4	4	Pre	medium	f554	25.5	102	318	315	0.6	1	9.7	8.6
Pre 4	4	Pre	medium	m379	25	104.1666667	366	351	0.5	0.7	8.7	10
Pre 4	4	Pre	medium	m499	30	120	393	350	0.6	0.9	10.8	14.3
Pre 4	4	Pre	medium	f105	23	88.46153846	345	409	0.7	0.8	11.7	19.4
Pre 4	4	Pre	medium	m510	25	96.15384615	344	461	1.3	0.6	8.6	16.1
Pre 4	4	Pre	medium	f122	25	100	383	391	1	0.9	19.5	20
Pre 4	4	Pre	medium	m520	25	100	352	365	1.3		11.4	10
Pre 4	4	Pre	medium	f521	25.5	106.25	371	385	0.7	0.8	11.9	11.8
Pre 4	4	Pre	increasing	m475	25.5	96.22641509	390	411	0.7	1.2	10.6	10.9
Pre 4	4	Pre	increasing	f558	25	96.15384615	330	377	0.6	0.9	11.9	10.9
Pre 4	4	Pre	increasing	m566	25	96.15384615	319	345	0.6	0.9	11.6	16.1
Pre 4	4	Pre	increasing	f570	23	85.18518519	353	361	1.1	1.4	11.5	10.9
Pre 4	4	Pre	increasing	m121	24.5	102.0833333	398	341	0.6	0.9	11.5	19.5
Pre 4	4	Pre	increasing	f102	26	100	419	496	0.8	0.8	14.8	13.8
Pre 4	4	Pre	increasing	m010	24.5	102.0833333	369	378	0.6	0.8	11.5	9.5
Pre 4	4	Pre	increasing	f555	25.5	91.07142857	341	430	0.6	0.6	14.4	17
Pre 4	4	Pre	increasing	m251	27.5	91.66666667	335	399	0.7	0.8	14.8	16.1
Pre 4	4	Pre	increasing	f145	27	112.5	332	438	0.8	0.8	12.8	16.7
Post 4	4	Pre	control	m579	27	108	296	322	0.5	0.7	10.7	6.7
Post 4	4	Pre	control	f492	25	96.15384615	330	384	0.9	1.2	9.2	11
Post 4	4	Pre	control	m132	25.5	98.07692308	382	353	0.5	0.8	15.6	11.5
Post 4	4	Pre	control	f527	25	96.15384615	445	358	0.6	0.8	19.9	12.5
Post 4	4	Pre	control	m508	25	100	321	398	0.6	0.8	13	11.9
Post 4	4	Pre	control	f318	23.5	94	335	474	0.6	1	10.2	10.1
Post 4	4	Pre	control	m574	24	100	399	435	0.8	1	14	14.3
Post 4	4	Pre	control	m571	26	104	315	270	1.3	1.1	7.7	11
Post 4	4	Pre	control	f568	23	104.5454545	376	364	1.1	1.2	13	17.1
Post 4	4	Post	decreasing	m160	25.5	102	336	480	1.2	0.7	9.3	14.4
Post 4	4	Post	decreasing	f526	25	100	257	379	0.4	0.4	14.5	11.1
Post 4	4	Post	decreasing	m148	24	96	240	405	0.7	0.7	14.2	17.8
Post 4	4	Post	decreasing	f500	23	104.5454545	349	331	1.1		7.8	9.6
Post 4	4	Post	decreasing	m538	25	108.6956522	363	420	0.4	0.8	14.6	12.5
Post 4	4	Post	decreasing	f443	25	113.6363636	303	331	0.6	0.7	13.7	11.5
Post 4	4	Post	decreasing	f548	22.5	90	329	321	1.6	0.7	7.4	15.4
Post 4	4	Post	decreasing	f522	24.5	98	333	465		0.9	10.3	18.8
Post 4	4	Post	decreasing	f498	22.5	107.1428571	360	420	1.6	0.8	9.7	14.4
Post 4	4	Post	medium	f554	25.5	102	312	350	0.8	0.8	11	14.1
Post 4	4	Post	medium	m379	25	104.1666667	284	389	0.9	0.7	10.1	13.6
Post 4	4	Post	medium	m499	27	108	309	401	0.8	0.7	11	18.3
Post 4	4	Post	medium	f105	24.5	94.23076923	360	416	1	0.8	20	20
Post 4	4	Post	medium	m510	26	100	363	386	0.6	0.6	15.4	16.3
Post 4	4	Post	medium	f122	26	104	312	339	0.9	0.8	20	20
Post 4	4	Post	medium	m520	25.5	102	338	373	1.1	1.2	11.9	15.4
Post 4	4	Post	medium	f521	26	108.3333333	333	334	0.9	0.7	11.9	11.9
Post 4	4	Post	increasing	m475	25.5	96.22641509	389	440	1.4	0.8	9.8	15.2
Post 4	4	Post	increasing	f558	27	103.8461538	263	344	2	0.6	6.8	15.8
Post 4	4	Post	increasing	m566	26.5	101.9230769	352	354	0.8	0.6	13.2	18.1
Post 4	4	Post	increasing	f570	24	88.88888889	260	373	0.9	0.5	11.2	19.1
Post 4	4	Post	increasing	m121	24	100	324	325	0.8	0.5	10.3	14.7
Post 4	4	Post	increasing	f102	28	107.6923077	318	334	0.7	0.4	10.7	12.1
Post 4	4	Post	increasing	m010	26	108.3333333	329	436	1.2	0.4	9.2	16.1
Post 4	4	Post	increasing	f555	25	89.28571429	294	294	1.6	0.4	7.7	17.1
Post 4	4	Post	increasing	m251	28	93.33333333		372		0.6		18.4
Post 4	4	Post	increasing	f145	26	108.3333333	334				11.6
Pre 5	5	Pre	decreasing	m160	25	100	371	420	1.3	0.8	5.7	14.6
Pre 5	5	Pre	decreasing	f526	23.5	94	339	334	0.8	1.6	5.2	6.8
Pre 5	5	Pre	decreasing	m148	25	100	363	428	1.1	0.7	10.9	13.7
Pre 5	5	Pre	decreasing	f500	24.5	111.3636364	303	289	1.1		8.8	10.3
Pre 5	5	Pre	decreasing	m538	25	108.6956522	408	432	0.8	0.6	12.1	12.1
Pre 5	5	Pre	decreasing	f443	24	109.0909091	271	363	0.7	0.9	4.4	9.2
Pre 5	5	Pre	decreasing	f548	25	100	368	342	0.8	0.7	10.7	10.7
Pre 5	5	Pre	decreasing	f522	25.5	102	325	389	0.7	0.9	14.5	17
Pre 5	5	Pre	decreasing	f498	21.5	102.3809524	301	359	2.2	0.7	7.3	13.1
Pre 5	5	Pre	medium	f554	24	96	335	350	0.9	0.9	9.2	9.7
Pre 5	5	Pre	medium	m379	25.5	106.25	349	287	0.7	0.6	6.3	8.8
Pre 5	5	Pre	medium	m499	26	104	213	385	1.1	0.8	11.1	15.6
Pre 5	5	Pre	medium	f105	24.5	94.23076923	422	318	0.6	1.1	19.4	20
Pre 5	5	Pre	medium	m510			379	373	0.8	0.9	7.8	13.8
Pre 5	5	Pre	medium	f122	26	104	319	342	1.8	0.8	7.8	20
Pre 5	5	Pre	medium	m520	25	100	379	385	1.8	0.8	10.7	18
Pre 5	5	Pre	medium	f521	25.5	106.25	333	417	1.9	0.7	8.8	13.7
Pre 5	5	Pre	increasing	m475	26	98.11320755	456	467	0.7	0.7	10.3	15.6
Pre 5	5	Pre	increasing	f558	26	100	318	395	1.3	0.7	9.7	15
Pre 5	5	Pre	increasing	m566	25.5	98.07692308	317	370	0.6	0.6	11.6	15.6
Pre 5	5	Pre	increasing	f570	23	85.18518519	385	417	1.1	1	10.7	10.7
Pre 5	5	Pre	increasing	m121	24	100	414	463	0.7	0.7	12.1	13.6
Pre 5	5	Pre	increasing	f102	28	107.6923077	410	385	0.6	0.6	16	20
Pre 5	5	Pre	increasing	m010	25.5	106.25	432	473	1.1	1	7.8	13
Pre 5	5	Pre	increasing	f555	24	85.71428571	350	412	0.6	0.8	15.6	13.6
Pre 5	5	Pre	increasing	m251	28	93.33333333	285	350	0.7	0.8	14.1	15.9
Pre 5	5	Pre	increasing	f145	25	104.1666667	405	368	0.8	0.9	11.2	10.1
Post 5	5	Post	decreasing	m160	24.5	98	413	425	0.7	0.7	8.8	16.2
Post 5	5	Post	decreasing	f526	24.5	98	347	346	0.6	0.6	8.4	14.1
Post 5	5	Post	decreasing	m148	23.5	94	400	414	0.8	0.7	16.6	20
Post 5	5	Post	decreasing	f500	23.5	106.8181818	384	374	1.3	0.6	10.7	14
Post 5	5	Post	decreasing	m538	25	108.6956522	313	425	0.8	0.6	6.3	18.1
Post 5	5	Post	decreasing	f443	24	109.0909091	329	298	0.4	0.6	15.6	12.8
Post 5	5	Post	decreasing	f548	24	96	285	345	0.7	0.7	13.7	12.3
Post 5	5	Post	decreasing	f522	23.5	94	343	479	0.9	0.7	8.8	20
Post 5	5	Post	decreasing	f498	22.5	107.1428571	365	351	0.7	0.7	15.5	16.5
Post 5	5	Pre	control	m579	30	120	405	369	0.7	0.6	7.7	11.4
Post 5	5	Pre	control	f492	28	107.6923077	377	402	0.9	0.8	8.7	9
Post 5	5	Pre	control	m132	26	100	347	312	0.4	0.4	10.1	13.3
Post 5	5	Pre	control	f527	25	96.15384615	381	422	0.8	0.8	15.4	17.5
Post 5	5	Pre	control	m508	25	100	371	385	0.9	0.7	10.1	15.8
Post 5	5	Pre	control	f318	23	92	382	382	1.2	0.6	7.2	16.2
Post 5	5	Pre	control	m574	25	104.1666667	399	379	0.7	0.6	12.8	19.5
Post 5	5	Pre	control	m571	26	104	343	411	0.8	0.8	13.4	14.2
Post 5	5	Pre	control	f568	24	109.0909091	414	488	0.7	0.9	15.2	18.9
Post 5	5	Post	medium	f554	26	104	349	353	0.6	0.6	10.9	16.5
Post 5	5	Post	medium	m379	25	104.1666667	276	340	0.4	0.5	10	16.8
Post 5	5	Post	medium	m499	26.5	106	393	418	0.6	0.6	13.8	20
Post 5	5	Post	medium	f105			355	428	0.6	0.6	16	19.2
Post 5	5	Post	medium	f122	26	104	305	351	0.6	0.8	11.5	19.1
Post 5	5	Post	medium	m520	24	96	339	384	0.7	0.7	14.8	19.5
Post 5	5	Post	medium	f521	24.5	102.0833333	347	378	0.8	0.7	9.1	14.9
Post 5	5	Post	increasing	m475	25	94.33962264	334	291	1.3	0.8	20	18.5
Post 5	5	Post	increasing	f558	26	100	290	384	1.9	0.8	8.7	16.1
Post 5	5	Post	increasing	m566	26	100	335	381	0.8	0.7	14.5	17.9
Post 5	5	Post	increasing	f570	22.5	83.33333333	361	413	1.2	0.6	9.2	15.1
Post 5	5	Post	increasing	m121	27	112.5	267	332	0.7	0.8	10.6	18.8
Post 5	5	Post	increasing	m010	26	108.3333333	416	489	1.2	0.8	8.7	17.3
Post 5	5	Post	increasing	f555	26	92.85714286	393	439	0.9	0.8	10.6	19.6
Post 5	5	Post	increasing	m251	27	90	278	342	0.9	0.7	8.2	16.4
Post 5	5	Post	increasing	f145	26	108.3333333	323	364	0.8	0.9	10.1	13.1
Pre 6	6	Pre	decreasing	m160	25	100	318	411	0.9	0.7	11.5	11.1
Pre 6	6	Pre	decreasing	f526	25	100	304	323	0.6	0.7	7.3	8.7
Pre 6	6	Pre	decreasing	m148	27.5	110	377	348	0.7	0.7	15.9	14.4
Pre 6	6	Pre	decreasing	f500	25	113.6363636	361	370	0.6	1.1	14	9.1
Pre 6	6	Pre	decreasing	m538	25.5	110.8695652	390	446	0.7	0.6	18.3	15.4
Pre 6	6	Pre	decreasing	f443	26	118.1818182	303	360	0.6	0.8	12	14.4
Pre 6	6	Pre	decreasing	f548	26	104	289	325	0.9	0.6	9.2	12.5
Pre 6	6	Pre	decreasing	f522	27	108	305	313	0.7	0.9	12	16.2
Pre 6	6	Pre	decreasing	f498	22	104.7619048	319	358	0.6	0.8	11.1	19.1
Pre 6	6	Pre	medium	f554	27	108	275	327	0.7	0.9	9.2	10.9
Pre 6	6	Pre	medium	m499	26	104	310	438	0.6	0.4	10.2	19
Pre 6	6	Pre	medium	f122	26.5	106	323	399	0.8	0.8	15.1	18.6
Pre 6	6	Pre	medium	m520	26.5	106	356	346	0.8	1	19.9	16.7
Pre 6	6	Pre	medium	f521	26	108.3333333	312	357	0.8	0.6	10.3	13.3
Pre 6	6	Pre	increasing	f558	25	96.15384615	328	294	0.8	0.9	11.6	13.3
Pre 6	6	Pre	increasing	m566	27	103.8461538	323	317	0.6	0.9	13.1	15.2
Pre 6	6	Pre	increasing	f570	24	88.88888889	473	477	0.7	0.7	14.9	16.6
Pre 6	6	Pre	increasing	m121	25	104.1666667	429	465	0.6	0.8	20	17.9
Pre 6	6	Pre	increasing	m010	27	112.5	325	454	0.7	1	10.6	13.8
Pre 6	6	Pre	increasing	f555	24.5	87.5	351	384	1.1	1.2	14.4	12.3
Pre 6	6	Pre	increasing	m251	27.5	91.66666667	353	417	0.6	0.9	16.9	14.2
Pre 6	6	Pre	increasing	f145	25	104.1666667	349	435	0.7	0.8	12	14.2
Post 6	6	Post	decreasing	m160	25.5	102	348	396	0.6	1.1	9.1	17.9
Post 6	6	Post	decreasing	f526	24.5	98	333	350	1.1	0.8	9.5	18.9
Post 6	6	Post	decreasing	m148	26	104	399	449	0.8	0.8	13.5	16.8
Post 6	6	Post	decreasing	f500	27	122.7272727	363	384	1.2	1.2	8.7	8.5
Post 6	6	Post	decreasing	m538	23	100	380	434	0.5	0.7	14.8	15.8
Post 6	6	Post	decreasing	f443	26	118.1818182	378	400	0.8	0.9	14.3	16.7
Post 6	6	Post	decreasing	f548	28	112	311	346	0.8	0.7	16.2	14.9
Post 6	6	Post	decreasing	f522	25	100	391	354	0.8	0.8	18.6	17.6
Post 6	6	Post	decreasing	f498			380	389	0.8	0.4	19.5	13.2
Post 6	6	Pre	control	m579	26	104	306	416	0.7	0.6	10.2	15
Post 6	6	Pre	control	f492	29	111.5384615	327	338	1.2	1	9.2	8
Post 6	6	Pre	control	m132	26	100	367	334	0.7	0.7	13.3	14.9
Post 6	6	Pre	control	f527	26	100	400	413	0.9	1	16.8	18.5
Post 6	6	Pre	control	m508	23	92	378	403	0.7	0.5	15.4	13.9
Post 6	6	Pre	control	m571	26	104	283	450	1.6	0.8	7.3	12.4
Post 6	6	Pre	control	f568	25	113.6363636	348	365	1.4	0.4	10.5	13.8
Post 6	6	Post	medium	f554	25	100	296	358	1.3	0.6	13.9	14.2
Post 6	6	Post	medium	m499	23	92	306	351		0.5	10.9	10.6
Post 6	6	Post	medium	m520	26	104	358	347	2.1	0.6	13.8	14.2
Post 6	6	Post	medium	f521	24	100	311	406	1.3	0.5	8	11.4
Post 6	6	Post	increasing	f558	24	92.30769231	309	324	0.7	0.8	7.3	13.9
Post 6	6	Post	increasing	m566	26	100	311	350	0.4	1	14.6	12.2
Post 6	6	Post	increasing	f570	24	88.88888889	306	262	0.6	1.3	12.1	8.4
Post 6	6	Post	increasing	m121	25.5	106.25	319	352	0.6	0.9	12.1	20
Post 6	6	Post	increasing	m010	27	112.5	319	380	0.9	0.8	6.3	13.1
Post 6	6	Post	increasing	f555	24.5	87.5	345	404	0.8	0.8	12.1	18.4
Post 6	6	Post	increasing	m251	28	93.33333333	300	437	0.7	0.8	11.1	12.6
Post 6	6	Post	increasing	f145	25.5	106.25	327	391	0.6	0.7	10.7	10.6
Recovery	Recovery		decreasing	m160	25.5	102	353	391	1.3	1.1	11.1	12.8
Recovery	Recovery		decreasing	f526	23.5	94	302	317	0.6	1	9.7	5
Recovery	Recovery		decreasing	m148	26	104	375	444	0.7	0.7	13.1	19.7
Recovery	Recovery		decreasing	f500	24.5	111.3636364	379	421	1	1.6	11.6	10.8
Recovery	Recovery		decreasing	m538	25	108.6956522	355	412	1.4	1.2	10.7	13.2
Recovery	Recovery		decreasing	f443	26.5	120.4545455	270	445	1.6	0.9	15	13.2
Recovery	Recovery		decreasing	f522	26	104	409	398	0.7	0.7	12.7	15.7
Recovery	Recovery		decreasing	f498	22.5	107.1428571	349	362	0.4	0.4	11.2	15.1
Recovery	Recovery		control	m579	25.5	102	346	450	1.1	0.6	6.8	18.5
Recovery	Recovery		control	m132	26	100	349	328	0.7	0.6	14.7	14.6
Recovery	Recovery		control	f527	26	100	360	328	1.1	1.6	12.1	20
Recovery	Recovery		control	m508	25.5	102	376	402	0.6	0.4	15.6	8.3
Recovery	Recovery		control	m571	27	108	317	324	0.6	0.7	13.7	16
Recovery	Recovery		control	f568	25	113.6363636	425	386	0.6	0.6	11.1	14.1
Recovery	Recovery		medium	f554	24	96	315	344	0.8	0.9	8.8	12.8
Recovery	Recovery		medium	m499	28.5	114	298	345	0.4	0.6	8.8	20
Recovery	Recovery		medium	f521	26	108.3333333	283	311	0.7	0.4	8.3	9.3
Recovery	Recovery		increasing	m566	26	100	237	310	1.2	0.7	8.8	9.8
Recovery	Recovery		increasing	f570	24	88.88888889	406	449	1.1	0.8	11.7	18.1
Recovery	Recovery		increasing	m121	25.5	106.25	330	313	0.7	0.4	7.8	11.2
Recovery	Recovery		increasing	m010	29	120.8333333	350	362	0.8	0.8	10.3	8.8
Recovery	Recovery		increasing	f555	28	100	356	357	0.8	0.6	16.1	16.5
Recovery	Recovery		increasing	m251	29	96.66666667	292	365	0.9	0.7	11.7	15.6
Recovery	Recovery		increasing	f145	28	116.6666667	345	353	1	1.1	10.7	11.6
