# Supplementary material for: Varying intensities of chronic stress induce inconsistent responses in weight and plasma metabolites in house sparrows (Passer domesticus)
Source: PeerJ. 2023 Jul 10;11:e15661. doi: 10.7717/peerj.15661 (PMC10340100; doi:10.7717/peerj.15661)
Supplement: Supplemental Information 1 — R code, raw data, and the significance markings (based on the statistical analyses in the code). [file peerj-11-15661-s001.zip › supplemental_sig markings.csv]

Group	BoutType	weight_group	weight_int	fastedglu_int	fedglu_int	changeglu_group	fastedket_int	fedket_group	fedket_int	changeket_int	fastedua_group	fastedua_int	fedua_int	changeua_group
control	Pre	ab		*		a		a	*	*	a			b
decreasing	Pre	a				a		ab		*	a
medium	Pre	ab				ab		ab			b
increasing	Pre	b		*		b		b		*	ab
decreasing	Post		*	*	*									b
medium	Post						*		*	*		*	*	a
increasing	Post			*	*				*	*		*	*	ab
